# Supplementary material for: Single cell‐type transcriptome profiling reveals genes that promote nitrogen fixation in the infected and uninfected cells of legume nodules
Source: Plant Biotechnol J. 2022 Jan 31;20(4):616–8. doi: 10.1111/pbi.13778 (PMC8989494; doi:10.1111/pbi.13778)
Supplement: Supplementary file 2 — Table S1 ​Transcripts abundance of L. japonicus genes in IC and UC. [file PBI-20-616-s002.xlsx]

## Sheet: FPKM
Supplemental Data Set 1a
Summary of expression estimates (FPKM, fragments per kilobase of transcript per million mapped reads) of all annotated transcripts in L. japonicus nodules (https://lotus.au.dk). Infected cells (IC) and uninfected cells (UC) were isolated from mature root nodules at 4 weeks post-inoculation with Mesorhizobium loti MAFF303099. Data are sorted by transcript ID.
Transcript ID (Lj 3.0)	Counts in IC		Counts in UC				FPKM value in IC		FPKM value in UC				Description
	IC-1	IC-2	UC-1	UC-2	UC-3	UC-4	IC-1	IC-2	UC-1	UC-2	UC-3	UC-4
Lj0g3v0000019.1	0	0	0	0	2	0	0	0	0	0	0.0713234	0	NoHit
Lj0g3v0000029.1	0	0	0	0	0	0	0	0	0	0	0	0	NoHit
Lj0g3v0000039.1	0	0	0	0	0	0	0	0	0	0	0	0	NoHit
Lj0g3v0000049.1	105	0	475	246	169	714	3.95394	0	15.8954	13.5879	10.3028	15.8471	alpha-13/16-mannosyltransferase ALG2-like
Lj0g3v0000059.1	70	0	0	257	0	0	1.78276	0	0	9.60076	0	0	histone deacetylase 6-like
Lj0g3v0000069.1	0	0	0	0	0	0	0	0	0	0	0	0	cysteine proteinase
Lj0g3v0000079.1	6408	911	1585	2679	1757	5286	163.818	62.6084	36.0084	100.459	72.7176	79.6485	NoHit
Lj0g3v0000079.2	6408	912	1585	2679	1757	5287	123.881	47.3973	27.2301	75.9686	54.9901	60.2427	NoHit
Lj0g3v0000089.1	0	0	0	0	0	0	0	0	0	0	0	0	RING finger protein
Lj0g3v0000089.2	0	0	0	0	0	0	0	0	0	0	0	0	RING finger protein
Lj0g3v0000099.1	0	0	0	0	56	94	0	0	0	0	4.68874	2.86535	NoHit
Lj0g3v0000099.2	0	0	0	0	13	37	0	0	0	0	1.40458	1.45541	NoHit
Lj0g3v0000109.1	3	0	0	0	56	95	0.0219244	0	0	0	0.662557	0.409206	NoHit
Lj0g3v0000109.2	3	0	0	0	56	95	0.0219244	0	0	0	0.662557	0.409206	NoHit
Lj0g3v0000119.1	0	0	0	0	121	154	0	0	0	0	7.32205	3.39274	NoHit
Lj0g3v0000129.1	0	0	0	0	0	0	0	0	0	0	0	0	NoHit
Lj0g3v0000139.1	0	0	0	0	0	0	0	0	0	0	0	0	NoHit
Lj0g3v0000149.1	0	0	0	0	0	0	0	0	0	0	0	0	NoHit
Lj0g3v0000159.1	0	0	0	0	0	0	0	0	0	0	0	0	NoHit
Lj0g3v0000169.1	0	0	0	0	0	0	0	0	0	0	0	0	NoHit
Lj0g3v0000179.1	0	0	0	0	0	0	0	0	0	0	0	0	NoHit
Lj0g3v0000189.1	0	0	0	0	0	0	0	0	0	0	0	0	NoHit
Lj0g3v0000199.1	0	0	0	0	0	0	0	0	0	0	0	0	NoHit
Lj0g3v0000209.1	10	0	0	0	0	0	0.0670922	0	0	0	0	0	TMV resistance protein N-like
Lj0g3v0000219.1	0	0	9	0	4	0	0	0	0.0686756	0	0.055605	0	NoHit
Lj0g3v0000229.1	12	0	0	0	10	5	1.5072	0	0	0	2.03338	0.370144	NoHit
Lj0g3v0000239.1	0	0	0	4	0	0	0	0	0	0.290799	0	0	NoHit
Lj0g3v0000249.1	4	0	0	0	0	0	0.040242	0	0	0	0	0	NoHit
Lj0g3v0000269.1	0	0	0	0	6	0	0	0	0	0	0.202499	0	NoHit
Lj0g3v0000279.1	0	0	0	0	0	0	0	0	0	0	0	0	NoHit
Lj0g3v0000289.1	1	0	0	11	2	3	0.0194438	0	0	0.313727	0.0629566	0.0343807	NoHit
Lj0g3v0000299.1	0	0	48	17	10	0	0	0	5.42494	3.17135	2.05896	0	NoHit
Lj0g3v0000309.1	0	0	0	0	6	0	0	0	0	0	0.977236	0	NoHit
Lj0g3v0000319.1	0	0	0	0	31	0	0	0	0	0	2.94162	0	NoHit
Lj0g3v0000329.1	0	0	0	0	17	0	0	0	0	0	2.79666	0	NoHit
Lj0g3v0000339.1	0	0	0	0	1	0	0	0	0	0	0.13095	0	NoHit
Lj0g3v0000349.1	0	0	0	0	0	0	0	0	0	0	0	0	hypothetical protein EGK_09000
Lj0g3v0000359.1	34	0	705	128	0	85	1.79045	0	32.992	9.88716	0	2.63824	NoHit
Lj0g3v0000369.1	0	0	0	0	0	0	0	0	0	0	0	0	NoHit
Lj0g3v0000379.1	0	0	0	2	0	0	0	0	0	0.165245	0	0	NoHit
Lj0g3v0000389.1	0	0	0	0	0	0	0	0	0	0	0	0	NoHit
Lj0g3v0000399.1	0	0	0	0	0	0	0	0	0	0	0	0	NoHit
Lj0g3v0000409.1	0	0	0	0	0	0	0	0	0	0	0	0	NoHit
Lj0g3v0000419.1	81	0	0	25	0	0	1.65449	0	0	0.749027	0	0	NoHit
Lj0g3v0000429.1	0	0	0	0	0	0	0	0	0	0	0	0	NoHit
Lj0g3v0000439.1	0	0	0	24	21	48	0	0	0	0.467724	0.451699	0.375884	NoHit
Lj0g3v0000449.1	0	0	0	0	6	0	0	0	0	0	0.51555	0	NoHit
Lj0g3v0000459.1	0	0	0	0	0	0	0	0	0	0	0	0	NoHit
Lj0g3v0000469.1	0	0	0	0	0	0	0	0	0	0	0	0	NoHit
Lj0g3v0000479.1	10	0	25	0	0	1	0.152386	0	0.338548	0	0	0.00898165	NoHit
Lj0g3v0000489.1	0	0	0	0	0	0	0	0	0	0	0	0	mg45 gene product
Lj0g3v0000499.1	8	0	0	27	0	11	0.0632666	0	0	0.313203	0	0.051273	NoHit
Lj0g3v0000509.1	2	0	0	0	0	2	0.0341293	0	0	0	0	0.0201159
Lj0g3v0000519.1	0	0	0	2	0	0	0	0	0	0.0392867	0	0	NoHit
Lj0g3v0000529.1	0	0	2	0	0	0	0	0	0.168734	0	0	0	NoHit
Lj0g3v0000539.1	0	0	0	0	0	2	0	0	0	0	0	0.0483515	NoHit
Lj0g3v0000549.1	0	0	0	0	0	0	0	0	0	0	0	0	NoHit
Lj0g3v0000559.1	0	0	0	0	0	0	0	0	0	0	0	0	CLAVATA3/ESR (CLE)-related protein 6-like
Lj0g3v0000569.1	0	0	0	0	0	0	0	0	0	0	0	0	NoHit
Lj0g3v0000579.1	0	0	0	0	0	0	0	0	0	0	0	0	NoHit
Lj0g3v0000589.1	0	0	0	2	0	2	0	0	0	0.0859753	0	0.0345468
Lj0g3v0000599.1	0	0	0	0	0	0	0	0	0	0	0	0	NoHit
Lj0g3v0000609.1	0	0	0	0	0	0	0	0	0	0	0	0	NoHit
Lj0g3v0000619.1	0	0	0	0	0	0	0	0	0	0	0	0	NoHit
Lj0g3v0000629.1	0	0	0	2	2	0	0	0	0	0.348959	0.385146	0	NoHit
Lj0g3v0000639.1	30	0	64	0	2	4	0.475802	0	0.90203	0	0.0513528	0.0373918	NoHit
Lj0g3v0000649.1	0	0	0	0	0	0	0	0	0	0	0	0	NoHit
Lj0g3v0000659.1	0	0	0	0	0	0	0	0	0	0	0	0	NoHit
Lj0g3v0000669.1	0	0	0	0	0	0	0	0	0	0	0	0	NoHit
Lj0g3v0000679.1	0	0	0	0	0	0	0	0	0	0	0	0	NoHit
Lj0g3v0000689.1	0	0	0	0	0	0	0	0	0	0	0	0	NoHit
Lj0g3v0000699.1	0	0	0	0	0	0	0	0	0	0	0	0	NoHit
Lj0g3v0000709.1	0	0	0	0	0	0	0	0	0	0	0	0	hypothetical protein SPAPADRAFT_64676
Lj0g3v0000709.2	0	0	0	0	0	0	0	0	0	0	0	0	hypothetical protein SPAPADRAFT_64676
Lj0g3v0000719.1	675	0	0	4	9	0	5.82072	0	0	0.0505953	0.125645	0	pentatricopeptide repeat-containing protein At5g39710-like isoform X1
Lj0g3v0000729.1	0	0	0	0	0	0	0	0	0	0	0	0	NoHit
Lj0g3v0000739.1	0	0	0	0	0	0	0	0	0	0	0	0	NoHit
Lj0g3v0000749.1	0	0	0	0	0	0	0	0	0	0	0	0	NoHit
Lj0g3v0000759.1	0	0	0	0	0	0	0	0	0	0	0	0	endonuclease/exonuclease/phosphatase
Lj0g3v0000769.1	0	0	0	0	0	0	0	0	0	0	0	0	asparagine--tRNA ligase cytoplasmic 1-like
Lj0g3v0000779.1	0	0	0	0	0	0	0	0	0	0	0	0	NoHit
Lj0g3v0000789.1	0	0	0	0	0	0	0	0	0	0	0	0	NoHit
Lj0g3v0000809.1	0	0	0	0	0	0	0	0	0	0	0	0	NoHit
Lj0g3v0000819.1	0	0	0	0	0	0	0	0	0	0	0	0	NoHit
Lj0g3v0000829.1	0	0	0	0	0	0	0	0	0	0	0	0	NoHit
Lj0g3v0000849.1	0	0	0	0	0	0	0	0	0	0	0	0	NoHit
Lj0g3v0000859.1	0	0	0	0	0	0	0	0	0	0	0	0	NoHit
Lj0g3v0000869.1	0	0	0	0	0	0	0	0	0	0	0	0	NoHit
Lj0g3v0000889.1	0	0	0	0	0	0	0	0	0	0	0	0	NoHit
Lj0g3v0000909.1	0	0	0	0	0	0	0	0	0	0	0	0	NoHit
Lj0g3v0000929.1	0	0	0	0	0	0	0	0	0	0	0	0	NoHit
Lj0g3v0000949.1	0	0	0	0	0	0	0	0	0	0	0	0	NoHit
Lj0g3v0000959.1	0	0	0	0	0	0	0	0	0	0	0	0	NoHit
Lj0g3v0000969.1	0	0	0	0	0	0	0	0	0	0	0	0	NoHit
Lj0g3v0000979.1	0	0	0	0	0	0	0	0	0	0	0	0	NoHit
Lj0g3v0000999.1	0	0	0	0	0	0	0	0	0	0	0	0	NoHit
Lj0g3v0001009.1	0	0	0	0	0	0	0	0	0	0	0	0	NoHit
Lj0g3v0001019.1	0	0	0	0	0	0	0	0	0	0	0	0	NoHit
Lj0g3v0001039.1	0	0	0	0	0	0	0	0	0	0	0	0	NoHit
Lj0g3v0001049.1	0	0	0	0	0	0	0	0	0	0	0	0	NoHit
Lj0g3v0001059.1	0	0	0	0	0	0	0	0	0	0	0	0	NoHit
Lj0g3v0001069.1	0	0	0	0	0	0	0	0	0	0	0	0	NoHit
Lj0g3v0001089.1	0	0	0	0	0	0	0	0	0	0	0	0	NoHit
Lj0g3v0001109.1	0	0	0	0	0	0	0	0	0	0	0	0	NoHit
Lj0g3v0001129.1	0	0	0	0	0	0	0	0	0	0	0	0	NoHit
Lj0g3v0001139.1	0	0	0	0	0	0	0	0	0	0	0	0	NoHit
Lj0g3v0001149.1	0	0	0	0	0	0	0	0	0	0	0	0	NoHit
Lj0g3v0001159.1	0	0	1	0	0	0	0	0	0.137177	0	0	0	NoHit
Lj0g3v0001169.1	0	0	2	0	0	0	0	0	0.152937	0	0	0	NoHit
Lj0g3v0001179.1	0	0	1	0	0	0	0	0	0.164864	0	0	0	NoHit
Lj0g3v0001189.1	0	0	1	0	0	0	0	0	0.0774574	0	0	0	NoHit
Lj0g3v0001199.1	0	0	1	0	0	0	0	0	0.0981974	0	0	0	NoHit
Lj0g3v0001219.1	0	0	0	0	0	0	0	0	0	0	0	0	NoHit
Lj0g3v0001249.1	0	0	0	0	0	0	0	0	0	0	0	0	NoHit
Lj0g3v0001259.1	0	0	0	0	0	0	0	0	0	0	0	0	NoHit
Lj0g3v0001269.1	0	0	0	0	0	0	0	0	0	0	0	0	NoHit
Lj0g3v0001279.1	0	0	0	0	0	0	0	0	0	0	0	0	NoHit
Lj0g3v0001289.1	0	0	0	0	0	0	0	0	0	0	0	0	NoHit
Lj0g3v0001299.1	0	0	0	0	0	0	0	0	0	0	0	0	NoHit
Lj0g3v0001309.1	0	0	0	0	0	0	0	0	0	0	0	0	NoHit
Lj0g3v0001319.1	0	0	0	0	0	0	0	0	0	0	0	0	NoHit
Lj0g3v0001339.1	0	0	0	0	0	0	0	0	0	0	0	0	NoHit
Lj0g3v0001349.1	0	0	0	0	0	0	0	0	0	0	0	0	NoHit
Lj0g3v0001369.1	0	0	0	0	0	0	0	0	0	0	0	0	NoHit
Lj0g3v0001399.1	0	0	0	0	0	0	0	0	0	0	0	0	NoHit
Lj0g3v0001409.1	0	0	0	0	0	0	0	0	0	0	0	0	NoHit
Lj0g3v0001429.1	0	0	0	0	0	0	0	0	0	0	0	0	NoHit
Lj0g3v0001439.1	0	0	0	0	0	0	0	0	0	0	0	0	NoHit
Lj0g3v0001459.1	0	0	0	0	0	0	0	0	0	0	0	0	NoHit
Lj0g3v0001469.1	0	0	0	0	0	0	0	0	0	0	0	0	NoHit
Lj0g3v0001479.1	0	0	0	0	0	0	0	0	0	0	0	0	NoHit
Lj0g3v0001489.1	0	0	0	0	0	0	0	0	0	0	0	0	NoHit
Lj0g3v0001499.1	0	0	0	0	0	0	0	0	0	0	0	0	NoHit
Lj0g3v0001509.1	0	0	0	0	0	0	0	0	0	0	0	0	NoHit
Lj0g3v0001519.1	0	0	0	0	0	0	0	0	0	0	0	0	NoHit
Lj0g3v0001529.1	0	0	0	0	0	0	0	0	0	0	0	0	52 kDa repressor of the inhibitor of the protein kinase-like partial
Lj0g3v0001539.1	0	0	0	0	0	0	0	0	0	0	0	0	NoHit
Lj0g3v0001549.1	0	0	0	0	0	0	0	0	0	0	0	0	NoHit
Lj0g3v0001559.1	0	0	0	0	0	0	0	0	0	0	0	0	NoHit
Lj0g3v0001569.1	0	0	0	0	0	0	0	0	0	0	0	0	NoHit
Lj0g3v0001579.1	0	0	0	0	0	0	0	0	0	0	0	0	NoHit
Lj0g3v0001589.1	0	0	0	0	0	0	0	0	0	0	0	0	NoHit
Lj0g3v0001599.1	0	0	0	0	0	0	0	0	0	0	0	0	NoHit
Lj0g3v0001609.1	0	0	0	0	0	0	0	0	0	0	0	0	NoHit
Lj0g3v0001619.1	0	0	0	0	0	0	0	0	0	0	0	0	NoHit
Lj0g3v0001629.1	0	0	0	0	0	0	0	0	0	0	0	0	NoHit
Lj0g3v0001639.1	0	0	0	0	0	0	0	0	0	0	0	0
Lj0g3v0001649.1	0	0	0	0	0	0	0	0	0	0	0	0
Lj0g3v0001659.1	24	0	0	0	2	4	0.599159	0	0	0	0.0808331	0.0588575	clathrin coat assembly protein AP180-like
Lj0g3v0001669.1	264	10	306	337	159	660	2.02985	0.206697	2.09082	3.80073	1.97918	2.99099	Uncharacterized protein isoform 1
Lj0g3v0001679.1	0	0	0	0	0	0	0	0	0	0	0	0	NoHit
Lj0g3v0001689.1	0	0	0	0	0	0	0	0	0	0	0	0	NoHit
Lj0g3v0001699.1	0	0	0	0	0	0	0	0	0	0	0	0	NoHit
Lj0g3v0001709.1	2	0	0	0	0	0	0.0129005	0	0	0	0	0	NoHit
Lj0g3v0001719.1	143	0	0	38	585	848	1.88139	0	0	0.733335	12.4602	6.57581	Nodulin MtN21 /EamA-like transporter family protein isoform 3
Lj0g3v0001719.2	143	0	0	38	585	848	1.89247	0	0	0.737655	12.5336	6.61454	Nodulin MtN21 /EamA-like transporter family protein isoform 3
Lj0g3v0001729.1	0	0	149	500	0	0	0	0	1.34348	7.44142	0	0	probable plastidic glucose transporter 1-like isoform X1
Lj0g3v0001729.2	0	0	149	500	0	0	0	0	1.76503	9.77636	0	0	probable plastidic glucose transporter 1-like isoform X2
Lj0g3v0001729.3	0	0	149	501	0	0	0	0	1.77674	9.86092	0	0	probable plastidic glucose transporter 1-like isoform X1
Lj0g3v0001739.1	10	2	51024	33472	65835	196142	0.157367	0.0846092	713.547	772.63	1677.25	1819.26	NAD(P)H-dependent 6'-deoxychalcone synthase
Lj0g3v0001749.1	0	0	0	0	0	0	0	0	0	0	0	0	type IV secretion protein Rhs
Lj0g3v0001759.1	0	0	0	0	0	0	0	0	0	0	0	0
Lj0g3v0001769.1	6	4	65749	47523	53644	184512	0.086664	0.155318	843.941	1006.86	1254.4	1570.81	NAD(P)H-dependent 6'-deoxychalcone synthase
Lj0g3v0001779.1	0	0	0	0	0	0	0	0	0	0	0	0	threonyl-tRNA synthetase-like
Lj0g3v0001789.1	0	0	0	0	0	0	0	0	0	0	0	0	NoHit
Lj0g3v0001799.1	0	0	0	0	0	0	0	0	0	0	0	0	threonine--tRNA ligase-like isoform X2
Lj0g3v0001809.1	16	0	98	10	23	266	0.38199	0	2.07919	0.350195	0.888974	3.74305	N-acetyltransferase 9-like protein
Lj0g3v0001819.1	0	0	0	0	0	0	0	0	0	0	0	0	NoHit
Lj0g3v0001829.1	88	0	0	0	0	0	0.906983	0	0	0	0	0	heterogeneous nuclear ribonucleoprotein 1-like
Lj0g3v0001839.1	0	0	0	0	0	0	0	0	0	0	0	0	NoHit
Lj0g3v0001849.1	0	0	0	0	0	0	0	0	0	0	0	0	NoHit
Lj0g3v0001859.1	0	0	0	0	0	0	0	0	0	0	0	0	Receptor kinase
Lj0g3v0001869.1	8	0	0	0	0	6	0.541046	0	0	0	0	0.23917	NoHit
Lj0g3v0001879.1	4	0	0	0	0	0	0.0589981	0	0	0	0	0	NoHit
Lj0g3v0001889.1	0	0	0	0	0	2	0	0	0	0	0	0.036786	NoHit
Lj0g3v0001899.1	2	0	103	22	0	28	0.0678577	0	3.10558	1.09489	0	0.559937	Thymidine kinase
Lj0g3v0001909.1	108	0	2	2	1	0	0.816424	0	0.0134356	0.0221768	0.0122383	0	OBERON-like protein-like
Lj0g3v0001919.1	0	0	965	0	0	0	0	0	4.82503	0	0	0	protein BRCA2-like B
Lj0g3v0001929.1	0	0	0	1	0	0	0	0	0	0.0801662	0	0	NoHit
Lj0g3v0001939.1	14	0	0	0	0	0	0.0920359	0	0	0	0	0	protein argonaute 16-like
Lj0g3v0001939.2	14	0	0	0	0	0	0.0895044	0	0	0	0	0	protein argonaute 16-like
Lj0g3v0001949.1	125	0	11	2	0	158	2.31263	0	0.180852	0.0542754	0	1.72292	67-dimethyl-8-ribityllumazine synthase
Lj0g3v0001959.1	93	218	8	0	35	0	0.835084	5.26234	0.063837	0	0.508796	0	BTB/POZ domain-containing protein At2g04740-like
Lj0g3v0001969.1	3803	2111	4490	1538	1381	5365	75.1738	112.177	78.8718	44.5937	44.1939	62.5059	Ubiquitin and WLM domain-containing protein
Lj0g3v0001979.1	12	0	0	0	41	281	0.0911567	0	0	0	0.50422	1.25813	NoHit
Lj0g3v0001979.2	12	0	0	0	44	281	0.0770591	0	0	0	0.45743	1.06356	NoHit
Lj0g3v0001979.3	12	0	0	0	41	281	0.0809674	0	0	0	0.447859	1.1175	glycogenin-1-like
Lj0g3v0001989.1	0	0	0	0	0	0	0	0	0	0	0	0	NoHit
Lj0g3v0001999.1	0	0	0	0	0	1	0	0	0	0	0	0.0258539	NoHit
Lj0g3v0002009.1	0	0	0	0	0	1	0	0	0	0	0	0.0298713	hypothetical protein LEMA_P110070.1
Lj0g3v0002019.1	0	0	0	0	0	0	0	0	0	0	0	0	NoHit
Lj0g3v0002029.1	1216	13	4163	86	1167	1644	8.39231	0.241194	25.5323	0.87061	13.0391	6.68746	mediator of RNA polymerase II transcription subunit 23-like
Lj0g3v0002039.1	0	0	0	0	0	0	0	0	0	0	0	0	RNA-directed DNA polymerase (Reverse transcriptase)
Lj0g3v0002049.1	0	0	0	4	0	0	0	0	0	0.112248	0	0	NoHit
Lj0g3v0002059.1	0	0	0	0	0	0	0	0	0	0	0	0	NoHit
Lj0g3v0002069.1	0	2	0	4	0	13	0	0.049442	0	0.0539545	0	0.0704604	NoHit
Lj0g3v0002069.2	0	2	0	0	0	0	0	0.0720974	0	0	0	0	NoHit
Lj0g3v0002069.3	0	2	0	0	0	0	0	0.0881061	0	0	0	0	NoHit
Lj0g3v0002069.4	0	2	0	0	0	0	0	0.0677823	0	0	0	0	NoHit
Lj0g3v0002079.1	258	7	390	1	53	6	8.32085	0.606906	11.1776	0.047307	2.76728	0.114054	AtpI partial (chloroplast)
Lj0g3v0002099.1	0	0	4	2	0	0	0	0	0.0699227	0.0577072	0	0	photosystem II cp47 protein
Lj0g3v0002109.1	0	0	0	9	107	163	0	0	0	0.0956822	1.25552	0.696323	NoHit
Lj0g3v0002119.1	0	0	0	1	107	100	0	0	0	0.0527784	6.23292	2.12076	rho GTPase-activating protein gacA-like isoform X2
Lj0g3v0002119.2	0	0	0	1	107	163	0	0	0	0.0219878	2.59667	1.44013	rho GTPase-activating protein gacA-like isoform X2
Lj0g3v0002119.3	0	0	0	1	107	163	0	0	0	0.018953	2.23828	1.24137	rho GTPase-activating protein gacA-like isoform X2
Lj0g3v0002129.1	0	0	0	0	0	0	0	0	0	0	0	0	NoHit
Lj0g3v0002139.1	88	71	0	78	123	94	5.64921	12.2529	0	7.34475	12.7832	3.55668	unknown
Lj0g3v0002149.1	732	73	798	242	302	694	3.5277	0.945754	3.41758	1.7107	2.35622	1.97129	NoHit
Lj0g3v0002149.2	115	73	798	244	0	469	0.796672	1.3595	4.9127	2.47941	0	1.91499	NoHit
Lj0g3v0002159.1	0	0	0	0	0	0	0	0	0	0	0	0	NoHit
Lj0g3v0002169.1	0	0	0	0	0	0	0	0	0	0	0	0	high mobility group AT-hook 1a
Lj0g3v0002179.1	0	0	0	0	0	0	0	0	0	0	0	0	NoHit
Lj0g3v0002189.1	0	0	0	0	0	0	0	0	0	0	0	0	NoHit
Lj0g3v0002199.1	0	0	0	0	0	0	0	0	0	0	0	0	NoHit
Lj0g3v0002209.1	0	0	0	0	0	0	0	0	0	0	0	0	NoHit
Lj0g3v0002219.1	0	0	0	0	0	0	0	0	0	0	0	0
Lj0g3v0002229.1	734	22	13490	7236	7867	40293	2.62423	0.211448	42.8601	37.9474	45.5349	84.9077	2-succinylbenzoate-CoA ligase
Lj0g3v0002239.1	710	22	13424	6944	7371	39564	5.36122	0.446584	90.0788	76.9116	90.1074	176.083	2-succinylbenzoate-CoA ligase
Lj0g3v0002249.1	0	0	0	0	0	1	0	0	0	0	0	0.00713692	NoHit
Lj0g3v0002259.1	2	0	0	0	5	1	0.277008	0	0	0	1.12114	0.0816346	NoHit
Lj0g3v0002269.1	0	0	0	0	0	0	0	0	0	0	0	0	NoHit
Lj0g3v0002279.1	0	0	0	0	0	0	0	0	0	0	0	0	ORF9
Lj0g3v0002289.1	0	0	0	0	0	0	0	0	0	0	0	0	TonB-dependent receptor
Lj0g3v0002299.1	546	24	0	0	0	0	8.6596	1.02327	0	0	0	0	NoHit
Lj0g3v0002309.1	0	0	0	0	0	0	0	0	0	0	0	0	Integrase catalytic region
Lj0g3v0002319.1	0	0	0	0	0	0	0	0	0	0	0	0	NoHit
Lj0g3v0002329.1	0	0	0	0	0	0	0	0	0	0	0	0	NoHit
Lj0g3v0002339.1	0	0	0	0	0	0	0	0	0	0	0	0	NoHit
Lj0g3v0002349.1	0	0	0	0	0	0	0	0	0	0	0	0	NoHit
Lj0g3v0002359.1	0	0	0	0	0	0	0	0	0	0	0	0
Lj0g3v0002369.1	0	0	0	0	0	0	0	0	0	0	0	0	NoHit
Lj0g3v0002379.1	0	0	0	0	0	0	0	0	0	0	0	0	NoHit
Lj0g3v0002389.1	0	0	0	0	2	0	0	0	0	0	0.228135	0	NoHit
Lj0g3v0002399.1	0	0	0	0	0	1	0	0	0	0	0	0.0541757	NoHit
Lj0g3v0002409.1	0	0	0	2	0	0	0	0	0	0.161204	0	0	NoHit
Lj0g3v0002419.1	0	0	0	0	0	37	0	0	0	0	0	0.345333	probable ribose-5-phosphate isomerase-like
Lj0g3v0002429.1	0	14	11	4	2	2	0	1.87916	0.488077	0.292953	0.161666	0.0588575	NoHit
Lj0g3v0002439.1	6	20	71	9	1	19	0.0885618	0.793598	0.931298	0.194856	0.0238959	0.165295	protein MOS2-like isoform X1
Lj0g3v0002449.1	0	0	0	0	0	0	0	0	0	0	0	0	NoHit
Lj0g3v0002459.1	0	0	0	0	12	34	0	0	0	0	2.21949	2.28946	NoHit
Lj0g3v0002469.1	0	0	0	0	0	0	0	0	0	0	0	0	NoHit
Lj0g3v0002479.1	0	0	0	0	0	0	0	0	0	0	0	0	NoHit
Lj0g3v0002489.1	0	0	0	6	0	0	0	0	0	0.150058	0	0	NoHit
Lj0g3v0002499.1	0	0	0	0	0	7	0	0	0	0	0	0.0545298	NoHit
Lj0g3v0002509.1	0	0	0	0	0	0	0	0	0	0	0	0	NoHit
Lj0g3v0002519.1	0	0	0	0	0	0	0	0	0	0	0	0	NoHit
Lj0g3v0002529.1	0	0	0	0	0	0	0	0	0	0	0	0	NoHit
Lj0g3v0002539.1	0	0	0	0	0	0	0	0	0	0	0	0	NoHit
Lj0g3v0002549.1	0	0	0	0	0	0	0	0	0	0	0	0	NoHit
Lj0g3v0002559.1	0	0	0	0	0	0	0	0	0	0	0	0	NoHit
Lj0g3v0002569.1	0	0	0	0	0	0	0	0	0	0	0	0
Lj0g3v0002579.1	0	0	0	0	0	0	0	0	0	0	0	0	NoHit
Lj0g3v0002589.1	0	0	0	0	0	0	0	0	0	0	0	0	cytochrome P450
Lj0g3v0002599.1	0	0	12	0	1	0	0	0	0.190496	0	0.02892	0	NoHit
Lj0g3v0002609.1	0	0	0	0	0	0	0	0	0	0	0	0	NoHit
Lj0g3v0002619.1	0	0	3	3	0	0	0	0	0.0738498	0.121897	0	0	NoHit
Lj0g3v0002619.2	0	0	3	3	0	0	0	0	0.101145	0.16695	0	0	senescence-associated protein
Lj0g3v0002629.mrna3	0	0	0	0	0	0	0	0	0	0	0	0	NoHit
Lj0g3v0002639.mrna1	0	0	0	0	0	0	0	0	0	0	0	0	NoHit
Lj0g3v0002649.mrna3	0	0	0	0	0	0	0	0	0	0	0	0	NoHit
Lj0g3v0002659.mrna1	0	0	0	0	0	0	0	0	0	0	0	0	NoHit
Lj0g3v0002669.1	0	0	0	0	0	0	0	0	0	0	0	0	NoHit
Lj0g3v0002679.1	0	0	0	0	0	0	0	0	0	0	0	0	NoHit
Lj0g3v0002689.1	0	0	0	0	0	0	0	0	0	0	0	0	NoHit
Lj0g3v0002699.1	0	0	0	0	0	0	0	0	0	0	0	0
Lj0g3v0002709.1	6	0	0	0	0	0	0.158808	0	0	0	0	0	probable inactive receptor kinase At1g48480-like
Lj0g3v0002709.2	4	0	0	0	0	1	0.105047	0	0	0	0	0.0154788	probable inactive receptor kinase At1g48480-like
Lj0g3v0002709.3	6	0	0	0	0	1	0.141245	0	0	0	0	0.013875	probable inactive receptor kinase At1g48480-like
Lj0g3v0002719.1	0	0	0	0	0	0	0	0	0	0	0	0	NoHit
Lj0g3v0002729.1	0	0	0	0	0	0	0	0	0	0	0	0	NoHit
Lj0g3v0002739.1	0	0	0	0	0	0	0	0	0	0	0	0	NoHit
Lj0g3v0002749.1	0	0	0	0	0	0	0	0	0	0	0	0	NoHit
Lj0g3v0002759.1	0	0	0	0	0	37	0	0	0	0	0	1.10248	NoHit
Lj0g3v0002769.1	0	0	0	0	0	0	0	0	0	0	0	0	transmembrane amino acid transporter protein-like protein
Lj0g3v0002779.1	0	0	0	0	0	0	0	0	0	0	0	0	S-adenosylmethionine decarboxylase proenzyme-like isoform X2
Lj0g3v0002789.1	0	0	0	0	0	0	0	0	0	0	0	0	NoHit
Lj0g3v0002799.1	0	0	0	4	0	0	0	0	0	0.681873	0	0	Os09g0392000
Lj0g3v0002809.1	0	0	0	0	0	0	0	0	0	0	0	0	envelope-like protein
Lj0g3v0002819.1	0	0	0	0	0	0	0	0	0	0	0	0	NoHit
Lj0g3v0002829.1	0	0	0	2	1	0	0	0	0	0.0621183	0.03428	0	NoHit
Lj0g3v0002839.1	406	323	0	0	0	292	7.40304	15.833	0	0	0	3.13818	probable calcium-binding protein CML16-like
Lj0g3v0002849.1	0	0	0	0	0	0	0	0	0	0	0	0	Uncharacterized protein TCM_011903
Lj0g3v0002859.1	57	0	0	0	0	0	1.46459	0	0	0	0	0	NoHit
Lj0g3v0002869.1	0	0	0	0	0	0	0	0	0	0	0	0	NoHit
Lj0g3v0002879.1	0	0	3	0	0	10	0	0	0.264267	0	0	0.584248	GK14871
Lj0g3v0002889.1	0	0	0	0	0	0	0	0	0	0	0	0	NoHit
Lj0g3v0002899.1	0	0	0	34	0	0	0	0	0	0.482993	0	0	long chain acyl-CoA synthetase 2-like
Lj0g3v0002899.2	0	0	0	34	0	0	0	0	0	0.427689	0	0	long chain acyl-CoA synthetase 2-like
Lj0g3v0002899.3	0	0	0	34	0	0	0	0	0	0.427689	0	0	long chain acyl-CoA synthetase 2-like
Lj0g3v0002909.1	0	0	0	0	0	0	0	0	0	0	0	0	NoHit
Lj0g3v0002919.1	0	0	0	0	0	0	0	0	0	0	0	0	Cysteine/Histidine-rich C1 domain family protein
Lj0g3v0002929.1	0	0	0	0	0	0	0	0	0	0	0	0	NoHit
Lj0g3v0002939.1	0	0	0	0	0	0	0	0	0	0	0	0	NoHit
Lj0g3v0002949.1	0	0	0	0	1	0	0	0	0	0	0.103928	0	NoHit
Lj0g3v0002959.1	0	0	0	0	0	0	0	0	0	0	0	0	NoHit
Lj0g3v0002969.1	0	0	0	0	0	0	0	0	0	0	0	0	NoHit
Lj0g3v0002979.1	0	0	0	0	6	0	0	0	0	0	0.880827	0	NoHit
Lj0g3v0002989.1	0	0	0	0	0	0	0	0	0	0	0	0	NoHit
Lj0g3v0002999.1	0	0	0	0	0	0	0	0	0	0	0	0	NoHit
Lj0g3v0003009.1	0	0	0	0	0	0	0	0	0	0	0	0	TonB-dependent receptor
Lj0g3v0003019.1	17	0	0	0	92	86	0.128897	0	0	0	1.1293	0.384328	NoHit
Lj0g3v0003029.1	0	0	0	0	0	0	0	0	0	0	0	0	NoHit
Lj0g3v0003039.1	0	0	0	0	0	0	0	0	0	0	0	0	NoHit
Lj0g3v0003049.1	11	0	0	0	0	0	0.759173	0	0	0	0	0	NoHit
Lj0g3v0003059.1	0	0	0	0	0	0	0	0	0	0	0	0	NoHit
Lj0g3v0003069.1	0	0	0	0	0	0	0	0	0	0	0	0	NoHit
Lj0g3v0003079.1	2	0	0	0	4	0	0.101616	0	0	0	0.329019	0	NoHit
Lj0g3v0003089.1	0	0	0	0	0	3	0	0	0	0	0	0.0313649	NoHit
Lj0g3v0003099.1	0	0	0	0	0	3	0	0	0	0	0	0.0646581	NoHit
Lj0g3v0003109.1	0	0	0	0	0	0	0	0	0	0	0	0	NoHit
Lj0g3v0003119.1	0	0	1	0	0	0	0	0	0.0136967	0	0	0	NoHit
Lj0g3v0003129.1	0	0	0	0	0	0	0	0	0	0	0	0	NoHit
Lj0g3v0003139.1	0	0	0	0	0	6	0	0	0	0	0	0.15412	NoHit
Lj0g3v0003149.1	0	0	0	0	0	0	0	0	0	0	0	0	phosphate transporter 5
Lj0g3v0003159.1	0	0	0	0	0	0	0	0	0	0	0	0	NoHit
Lj0g3v0003169.1	0	0	0	0	0	0	0	0	0	0	0	0	NoHit
Lj0g3v0003179.1	0	0	0	0	0	0	0	0	0	0	0	0	NoHit
Lj0g3v0003189.1	0	0	0	0	0	0	0	0	0	0	0	0	alpha/beta hydrolase family protein
Lj0g3v0003199.1	3	0	0	0	0	0	0.145829	0	0	0	0	0	hypothetical protein PRUPE_ppa026264mg
Lj0g3v0003209.1	0	0	0	0	0	0	0	0	0	0	0	0	NoHit
Lj0g3v0003219.1	0	0	0	0	0	0	0	0	0	0	0	0	NoHit
Lj0g3v0003229.1	0	0	0	0	0	0	0	0	0	0	0	0	GF21232
Lj0g3v0003239.1	0	0	0	4	0	0	0	0	0	0.025015	0	0	NoHit
Lj0g3v0003249.1	0	0	0	0	0	0	0	0	0	0	0	0	NoHit
Lj0g3v0003259.1	34	0	12	2	153	0	0.279259	0	0.0875879	0.0240954	2.03445	0	UPF0420 protein C16orf58 homolog
Lj0g3v0003259.2	34	0	0	0	153	0	0.695181	0	0	0	5.06453	0	UPF0420 protein C16orf58 homolog
Lj0g3v0003259.3	34	0	0	0	153	0	0.375292	0	0	0	2.73407	0	UPF0420 protein C16orf58 homolog
Lj0g3v0003269.1	17	0	0	0	18	18	2.68568	0	0	0	4.6037	1.67606	NoHit
Lj0g3v0003279.1	17	0	0	2	0	0	0.897565	0	0	0.15489	0	0	NoHit
Lj0g3v0003289.1	2	0	0	0	1	0	0.0609084	0	0	0	0.0493033	0	NoHit
Lj0g3v0003299.1	0	0	0	0	1	0	0	0	0	0	0.0586692	0	NoHit
Lj0g3v0003309.1	0	0	0	0	0	0	0	0	0	0	0	0	NoHit
Lj0g3v0003319.1	4	0	0	0	4	0	0.569623	0	0	0	0.922181	0	NoHit
Lj0g3v0003329.1	0	0	0	0	0	0	0	0	0	0	0	0	NoHit
Lj0g3v0003339.1	206	0	0	45	9	29	12.216	0	0	3.91427	0.864037	1.01361	NoHit
Lj0g3v0003349.1	0	0	0	0	0	0	0	0	0	0	0	0	NoHit
Lj0g3v0003359.1	3	0	0	0	0	0	0.120367	0	0	0	0	0	NoHit
Lj0g3v0003369.1	0	0	0	2	0	0	0	0	0	0.161643	0	0	NoHit
Lj0g3v0003379.1	0	0	0	0	2	0	0	0	0	0	0.187071	0	NoHit
Lj0g3v0003389.1	0	7	0	0	0	2	0	0.674699	0	0	0	0.0422647	NoHit
Lj0g3v0003399.1	0	0	0	0	0	0	0	0	0	0	0	0	NoHit
Lj0g3v0003409.1	0	0	0	0	0	0	0	0	0	0	0	0	NoHit
Lj0g3v0003419.1	0	0	0	0	2	0	0	0	0	0	0.0788853	0	NoHit
Lj0g3v0003429.1	0	0	0	0	0	0	0	0	0	0	0	0	NoHit
Lj0g3v0003439.1	0	0	0	0	0	0	0	0	0	0	0	0	hypothetical protein YM304_08970
Lj0g3v0003449.1	0	0	0	0	0	0	0	0	0	0	0	0	NoHit
Lj0g3v0003459.1	0	0	0	0	0	0	0	0	0	0	0	0	NoHit
Lj0g3v0003469.1	0	0	0	0	0	0	0	0	0	0	0	0	NoHit
Lj0g3v0003489.1	0	0	0	0	0	138	0	0	0	0	0	0.886193	NoHit
Lj0g3v0003499.1	0	0	0	0	0	0	0	0	0	0	0	0	NoHit
Lj0g3v0003509.1	0	0	0	0	0	0	0	0	0	0	0	0	hypothetical protein PTSG_01573
Lj0g3v0003519.1	0	0	0	0	0	0	0	0	0	0	0	0	NoHit
Lj0g3v0003529.1	0	0	0	0	0	4	0	0	0	0	0	0.034249	NoHit
Lj0g3v0003539.1	0	0	0	0	2	0	0	0	0	0	0.0470703	0	NoHit
Lj0g3v0003549.1	127	78	104	70	37	84	22.1392	36.5534	16.1111	17.8992	10.4421	8.63075	Phi-1 protein
Lj0g3v0003559.1	147	99	120	82	35	91	27.2713	49.3741	19.7836	22.3141	10.512	9.95043	NoHit
Lj0g3v0003579.1	151	113	122	89	29	93	28.0134	56.3563	20.1133	24.219	8.70996	10.1691	NoHit
Lj0g3v0003589.1	184	145	165	117	27	84	23.4011	49.5749	18.6482	21.8264	5.55918	6.29665	NoHit
Lj0g3v0003599.1	154	75	136	50	28	59	28.57	37.4047	22.4214	13.6062	8.40961	6.45138	NoHit
Lj0g3v0003619.1	237	157	208	97	43	98	25.9055	46.1338	20.2042	15.5522	7.60924	6.31366	NoHit
Lj0g3v0003629.1	286	172	278	119	57	118	22.4162	36.241	19.3632	13.6811	7.23269	5.45117	hypothetical protein AGABI2DRAFT_180549
Lj0g3v0003639.1	129	44	136	53	36	52	22.1067	20.2704	20.7113	13.3225	9.98769	5.25229	NoHit
Lj0g3v0003649.1	0	0	0	0	2	0	0	0	0	0	0.0219567	0	NoHit
Lj0g3v0003659.1	0	0	0	0	0	3	0	0	0	0	0	0.0133318	NoHit
Lj0g3v0003669.1	0	0	0	0	0	2	0	0	0	0	0	0.0490479
Lj0g3v0003679.1	0	0	2	0	2	0	0	0	0.175318	0	0.319389	0	NoHit
Lj0g3v0003689.1	0	0	0	0	0	4	0	0	0	0	0	0.0144469	OSJNBa0021F22.14
Lj0g3v0003699.1	10	0	39	7	0	16	0.579416	0	2.00812	0.594929	0	0.546414	NoHit
Lj0g3v0003709.1	51	34	121	29	3	52	1.02312	1.83362	2.15713	0.853356	0.0974328	0.614851	NoHit
Lj0g3v0003719.1	0	0	0	0	0	0	0	0	0	0	0	0
Lj0g3v0003729.1	0	0	0	0	0	0	0	0	0	0	0	0	Hypothetical protein
Lj0g3v0003739.1	0	0	0	0	0	1	0	0	0	0	0	0.102747	NoHit
Lj0g3v0003749.1	0	0	0	0	0	0	0	0	0	0	0	0	NoHit
Lj0g3v0003759.1	0	0	0	0	0	0	0	0	0	0	0	0	NoHit
Lj0g3v0003769.1	0	0	0	0	0	2	0	0	0	0	0	0.0481562	NoHit
Lj0g3v0003779.1	0	0	0	0	0	0	0	0	0	0	0	0	NoHit
Lj0g3v0003789.1	0	0	0	0	0	0	0	0	0	0	0	0	NoHit
Lj0g3v0003799.1	0	0	0	0	0	0	0	0	0	0	0	0	NoHit
Lj0g3v0003809.1	0	0	0	0	0	0	0	0	0	0	0	0	heat shock protein Hsp90
Lj0g3v0003819.1	16862	8635	1	0	0	0	110.42	152.011	0.00581934	0	0	0	nodule-specific protein NLj70
Lj0g3v0003829.1	16674	8632	1	0	0	0	162.886	226.69	0.00868122	0	0	0	nodule-specific protein NLj70
Lj0g3v0003839.1	0	0	0	0	0	0	0	0	0	0	0	0	NoHit
Lj0g3v0003849.1	3	12	0	3	0	0	0.214363	2.30508	0	0.314433	0	0	NoHit
Lj0g3v0003859.1	0	0	0	0	16	2	0	0	0	0	0.568111	0.0258539	NoHit
Lj0g3v0003869.1	60	0	140	4	89	0	0.714965	0	1.48251	0.0699151	1.71693	0	NoHit
Lj0g3v0003879.1	0	0	154	0	0	0	0	0	3.3262	0	0	0	NoHit
Lj0g3v0003889.1	4	0	2	0	0	2	0.0421503	0	0.0187286	0	0	0.0124217	hypothetical protein CAPTEDRAFT_104493 partial
Lj0g3v0003899.1	0	0	0	0	0	0	0	0	0	0	0	0	NoHit
Lj0g3v0003909.1	4	0	0	0	1	0	0.306388	0	0	0	0.124005	0	NoHit
Lj0g3v0003919.1	2	0	0	0	15	0	0.065231	0	0	0	0.792034	0	NoHit
Lj0g3v0003929.1	0	0	0	1	6	0	0	0	0	0.0538321	0.356487	0	NoHit
Lj0g3v0003939.1	0	0	0	0	0	0	0	0	0	0	0	0	NoHit
Lj0g3v0003949.1	0	0	0	0	0	0	0	0	0	0	0	0	NoHit
Lj0g3v0003959.1	0	0	0	0	0	0	0	0	0	0	0	0	NoHit
Lj0g3v0003969.1	0	0	55	0	0	0	0	0	1.25108	0	0	0	NoHit
Lj0g3v0003979.1	2	0	0	2	2	1	0.02198	0	0	0.0322407	0.0355842	0.00647753	NoHit
Lj0g3v0003989.1	0	0	0	0	0	0	0	0	0	0	0	0	NoHit
Lj0g3v0003999.1	9	0	12	9	15	14	0.2198	0	0.260437	0.322407	0.593069	0.201523	hypothetical protein G5I_09391
Lj0g3v0004009.1	8	0	12	0	46	0	0.913971	0	1.21831	0	8.50803	0	NoHit
Lj0g3v0004019.1	28	0	0	0	0	4	0.501955	0	0	0	0	0.0422647	PXMP2/4 family protein 4-like
Lj0g3v0004029.1	0	0	0	2	0	0	0	0	0	0.151721	0	0	NoHit
Lj0g3v0004039.1	0	0	0	0	0	0	0	0	0	0	0	0	NoHit
Lj0g3v0004049.1	0	0	0	0	0	0	0	0	0	0	0	0	NoHit
Lj0g3v0004059.1	0	0	0	0	0	0	0	0	0	0	0	0	NoHit
Lj0g3v0004069.1	0	0	0	0	0	0	0	0	0	0	0	0	NoHit
Lj0g3v0004069.2	0	0	0	0	0	0	0	0	0	0	0	0	NoHit
Lj0g3v0004069.3	0	0	0	0	0	0	0	0	0	0	0	0	NoHit
Lj0g3v0004079.1	0	0	0	0	0	0	0	0	0	0	0	0	NoHit
Lj0g3v0004089.1	0	0	0	0	0	0	0	0	0	0	0	0	NoHit
Lj0g3v0004099.1	88	0	0	0	6	0	1.90729	0	0	0	0.21053	0	Ubox domain containing protein
Lj0g3v0004109.1	0	0	0	0	0	0	0	0	0	0	0	0	Pentatricopeptide repeat-containing protein
Lj0g3v0004119.1	0	0	0	1	0	0	0	0	0	0.0306104	0	0	NoHit
Lj0g3v0004129.1	3	0	0	0	0	0	0.014345	0	0	0	0	0	NoHit
Lj0g3v0004139.1	12	0	1	167	0	0	0.0900071	0	0.00666548	1.83734	0	0	NoHit
Lj0g3v0004149.1	0	0	2	0	0	0	0	0	0.0121914	0	0	0	NoHit
Lj0g3v0004159.1	0	0	0	0	0	0	0	0	0	0	0	0
Lj0g3v0004169.1	2	0	0	8	0	53	0.24511	0	0	1.43813	0	3.82842	NoHit
Lj0g3v0004179.1	0	0	0	0	0	0	0	0	0	0	0	0	NoHit
Lj0g3v0004189.1	78	0	0	154	140	3682	0.970637	0	0	2.811	2.82045	27.0058	vacuolar protein sorting-associated protein 36-like
Lj0g3v0004199.1	97	0	0	193	172	2787	0.472308	0	0	1.37844	1.35585	7.99838	NADH-cytochrome b5 reductase 1-like
Lj0g3v0004209.1	0	0	0	0	0	0	0	0	0	0	0	0	NoHit
Lj0g3v0004219.1	0	0	147	4	28	0	0	0	3.41293	0.153289	1.1843	0	GK14871
Lj0g3v0004229.1	360	2043	52	1051	750	697	1.74533	26.6268	0.224034	7.47404	5.88661	1.99168	phospholipid-transporting ATPase 1-like
Lj0g3v0004239.1	6	0	948	3136	3182	8174	0.017281	0	2.42639	13.2486	14.837	13.876	probable inactive leucine-rich repeat receptor-like protein kinase At3g03770-like isoform X1
Lj0g3v0004239.2	0	0	488	1413	1751	4146	0	0	3.13194	14.9685	20.4726	17.6481	probable inactive leucine-rich repeat receptor-like protein kinase At3g03770-like isoform X1
Lj0g3v0004249.1	212	0	0	0	0	0	3.57248	0	0	0	0	0	chlorophyll(ide) b reductase NOL chloroplastic-like
Lj0g3v0004249.2	216	0	0	0	0	0	3.31401	0	0	0	0	0	chlorophyll(ide) b reductase NOL chloroplastic-like
Lj0g3v0004259.1	0	0	0	0	0	0	0	0	0	0	0	0	NoHit
Lj0g3v0004269.1	0	0	0	0	0	0	0	0	0	0	0	0	NoHit
Lj0g3v0004279.1	0	0	2	996	255	829	0	0	0.0400672	32.9352	9.30662	11.0151	ATP-dependent RNA helicase A-like protein partial
Lj0g3v0004289.1	0	0	0	0	0	0	0	0	0	0	0	0
Lj0g3v0004299.1	0	0	0	0	0	0	0	0	0	0	0	0
Lj0g3v0004309.1	0	0	0	0	0	0	0	0	0	0	0	0	IQ domain-containing protein
Lj0g3v0004319.1	259	0	0	0	207	834	4.76127	0	0	0	6.16059	9.0365	UPF0548 protein At2g17695-like isoform X2
Lj0g3v0004319.2	190	0	0	0	205	876	5.90185	0	0	0	10.309	16.038
Lj0g3v0004319.3	210	0	0	0	216	943	4.68713	0	0	0	7.80495	12.4054	UPF0548 protein At2g17695-like isoform X2
Lj0g3v0004329.1	0	0	0	0	0	0	0	0	0	0	0	0	NoHit
Lj0g3v0004339.1	0	0	0	0	0	0	0	0	0	0	0	0	NoHit
Lj0g3v0004349.1	2	0	0	0	0	415	0.0251512	0	0	0	0	3.07602	F-box protein SKIP23-like
Lj0g3v0004359.1	8	0	7	0	0	0	1.23491	0	0.960236	0	0	0	NoHit
Lj0g3v0004369.1	787	0	4488	268	722	707	9.23109	0	46.7807	4.61095	13.7102	4.88775	conserved oligomeric Golgi complex subunit 8-like
Lj0g3v0004379.1	0	0	0	0	0	0	0	0	0	0	0	0	NoHit
Lj0g3v0004389.1	7	0	0	0	0	0	0.629116	0	0	0	0	0	MYB-related transcription factor
Lj0g3v0004399.1	0	0	0	0	0	0	0	0	0	0	0	0
Lj0g3v0004409.1	0	0	0	0	0	0	0	0	0	0	0	0	xylem serine proteinase 1-like
Lj0g3v0004419.1	0	0	0	0	0	0	0	0	0	0	0	0	NoHit
Lj0g3v0004429.1	0	0	0	0	0	0	0	0	0	0	0	0	NoHit
Lj0g3v0004439.1	0	0	0	0	0	0	0	0	0	0	0	0	polysaccharide biosynthesis protein CapD
Lj0g3v0004449.1	0	0	0	0	0	0	0	0	0	0	0	0	NoHit
Lj0g3v0004459.1	0	0	0	0	0	0	0	0	0	0	0	0	NoHit
Lj0g3v0004469.1	0	0	0	0	0	0	0	0	0	0	0	0	NoHit
Lj0g3v0004479.1	0	0	0	0	0	0	0	0	0	0	0	0	phospholipase D beta 1-like
Lj0g3v0004489.1	0	0	0	0	0	2	0	0	0	0	0	0.0180586	transcription factor TCP9-like
Lj0g3v0004499.1	0	0	0	0	0	0	0	0	0	0	0	0	peroxisome biogenesis protein 16-like
Lj0g3v0004519.1	0	0	0	0	0	0	0	0	0	0	0	0	ATPase ASNA1 homolog
Lj0g3v0004529.1	0	0	0	0	0	0	0	0	0	0	0	0	NoHit
Lj0g3v0004539.1	0	0	0	0	0	0	0	0	0	0	0	0	NoHit
Lj0g3v0004549.1	137	18	82	49	4	13	1.66288	0.587338	0.884484	0.872397	0.0786012	0.0930027	DNA (cytosine-5)-methyltransferase DRM2-like
Lj0g3v0004559.1	3	0	5	0	0	0	0.536857	0	0.795138	0	0	0	NoHit
Lj0g3v0004569.1	92	11	42	47	2	13	5.16774	1.66104	2.09651	3.87247	0.181875	0.430396	DNA (cytosine-5)-methyltransferase DRM2-like partial
Lj0g3v0004579.1	77	4	13	27	2	10	5.0554	0.705993	0.758479	2.60019	0.212581	0.386969	NoHit
Lj0g3v0004589.1	167	49	0	10	11	133	17.1422	13.5214	0	1.50566	1.82798	8.0466	NoHit
Lj0g3v0004599.1	976	235	146	106	75	801	121.081	78.3738	16.0959	19.2891	15.0632	58.5696	NoHit
Lj0g3v0004609.1	1031	226	249	115	106	820	99.2784	58.5033	21.3074	16.2432	16.5246	46.5395	NoHit
Lj0g3v0004619.1	206	42	73	9	31	114	27.2265	14.9227	8.57398	1.74479	6.63307	8.88056	histone deacetylase HDT1-like
Lj0g3v0004629.1	133	40	60	17	43	49	4.16327	3.36603	1.66905	0.780565	2.17912	0.904046	NoHit
Lj0g3v0004639.1	1159	4	0	216	497	958	17.233	0.159887	0	4.71094	11.9636	8.39564	Zinc finger C-x8-C-x5-C-x3-H type family protein
Lj0g3v0004669.1	0	0	0	0	8	1281	0	0	0	0	0.0698771	4.07358	DNA/RNA helicase protein isoform 1
Lj0g3v0004669.2	0	0	0	0	8	820	0	0	0	0	0.11032	4.1168	DNA/RNA helicase protein isoform 1
Lj0g3v0004679.1	0	0	0	0	0	0	0	0	0	0	0	0	NoHit
Lj0g3v0004689.1	0	0	0	0	0	0	0	0	0	0	0	0	NoHit
Lj0g3v0004699.1	0	0	0	0	0	0	0	0	0	0	0	0	HMGA2c'
Lj0g3v0004709.1	0	0	0	0	0	0	0	0	0	0	0	0	RNA-binding region RNP-1 (RNA recognition motif)
Lj0g3v0004719.1	0	0	0	0	0	0	0	0	0	0	0	0	Uncharacterized protein TCM_026293
Lj0g3v0004729.1	0	0	0	0	0	0	0	0	0	0	0	0	NoHit
Lj0g3v0004739.1	0	0	0	0	0	0	0	0	0	0	0	0	C-terminal binding protein
Lj0g3v0004749.1	0	0	0	0	0	0	0	0	0	0	0	0	probable pectinesterase/pectinesterase inhibitor 7-like
Lj0g3v0004759.1	0	0	0	2	0	0	0	0	0	0.0820511	0	0	NoHit
Lj0g3v0004769.1	0	0	0	2	0	6	0	0	0	0.164786	0	0.198644	PTS system subunit IIC
Lj0g3v0004779.1	0	0	0	0	0	0	0	0	0	0	0	0	NoHit
Lj0g3v0004789.1	0	0	0	0	0	0	0	0	0	0	0	0	NoHit
Lj0g3v0004799.1	0	0	0	0	0	0	0	0	0	0	0	0	NoHit
Lj0g3v0004809.1	0	0	0	0	0	0	0	0	0	0	0	0	NoHit
Lj0g3v0004819.1	0	0	0	0	0	0	0	0	0	0	0	0	NoHit
Lj0g3v0004829.1	0	0	0	0	0	0	0	0	0	0	0	0	NoHit
Lj0g3v0004839.1	0	0	0	0	0	0	0	0	0	0	0	0	NoHit
Lj0g3v0004849.1	0	0	0	0	0	0	0	0	0	0	0	0	NoHit
Lj0g3v0004859.1	0	0	0	0	0	0	0	0	0	0	0	0	NoHit
Lj0g3v0004869.1	0	0	0	0	0	0	0	0	0	0	0	0	NoHit
Lj0g3v0004879.1	0	0	0	0	0	0	0	0	0	0	0	0
Lj0g3v0004889.1	0	0	0	0	0	0	0	0	0	0	0	0	NoHit
Lj0g3v0004899.1	0	0	0	0	0	0	0	0	0	0	0	0	RNA binding protein
Lj0g3v0004929.1	0	0	0	0	0	0	0	0	0	0	0	0	NoHit
Lj0g3v0004949.1	0	0	0	0	0	0	0	0	0	0	0	0	ATP synthase CF1 beta subunit
Lj0g3v0004959.1	0	0	0	0	0	0	0	0	0	0	0	0	NoHit
Lj0g3v0004969.1	0	0	0	0	0	0	0	0	0	0	0	0	sulfurtransferase
Lj0g3v0004979.1	0	0	0	0	0	0	0	0	0	0	0	0	NoHit
Lj0g3v0004989.1	0	0	0	0	0	0	0	0	0	0	0	0	Lipoxygenase
Lj0g3v0004999.1	0	0	0	0	0	0	0	0	0	0	0	0	NoHit
Lj0g3v0005009.1	0	0	0	0	0	0	0	0	0	0	0	0	NoHit
Lj0g3v0005019.1	0	0	0	0	2	0	0	0	0	0	0.0757811	0	NoHit
Lj0g3v0005029.1	0	0	0	0	0	0	0	0	0	0	0	0
Lj0g3v0005039.1	0	0	0	0	0	0	0	0	0	0	0	0	NoHit
Lj0g3v0005049.1	0	0	1	0	0	0	0	0	0.00585728	0	0	0	lipoxygenase
Lj0g3v0005059.1	0	0	0	0	0	0	0	0	0	0	0	0	NoHit
Lj0g3v0005069.1	0	0	0	0	0	0	0	0	0	0	0	0	NoHit
Lj0g3v0005079.1	0	0	0	0	0	0	0	0	0	0	0	0	Activating transcription factor 7-interacting protein 1
Lj0g3v0005089.1	0	0	0	0	0	0	0	0	0	0	0	0	flavonoid 3'-monooxygenase-like
Lj0g3v0005099.1	0	0	0	0	0	0	0	0	0	0	0	0	flavonoid 3'-monooxygenase-like
Lj0g3v0005109.1	0	0	0	0	0	0	0	0	0	0	0	0	Flavonoid 3'5'-hydroxylase
Lj0g3v0005119.1	0	0	0	0	0	0	0	0	0	0	0	0	NoHit
Lj0g3v0005129.1	0	0	0	0	0	0	0	0	0	0	0	0	flavonoid 3'-monooxygenase-like
Lj0g3v0005139.1	0	0	0	0	0	0	0	0	0	0	0	0	flavonoid 3'-monooxygenase-like
Lj0g3v0005149.1	0	0	0	0	0	0	0	0	0	0	0	0	NoHit
Lj0g3v0005159.1	0	0	0	0	0	0	0	0	0	0	0	0	NoHit
Lj0g3v0005169.1	0	0	0	0	0	0	0	0	0	0	0	0	NoHit
Lj0g3v0005179.1	0	0	0	0	0	0	0	0	0	0	0	0	NoHit
Lj0g3v0005189.1	0	0	0	0	0	0	0	0	0	0	0	0	NoHit
Lj0g3v0005199.1	0	0	0	0	0	0	0	0	0	0	0	0	NoHit
Lj0g3v0005209.1	0	0	0	0	0	0	0	0	0	0	0	0	NoHit
Lj0g3v0005219.1	0	0	0	0	0	0	0	0	0	0	0	0	NoHit
Lj0g3v0005229.1	0	0	0	0	0	0	0	0	0	0	0	0	NoHit
Lj0g3v0005239.1	0	0	0	0	0	0	0	0	0	0	0	0	Activating transcription factor 7-interacting protein 1
Lj0g3v0005249.1	0	0	0	0	0	0	0	0	0	0	0	0	flavonoid 3'-monooxygenase-like
Lj0g3v0005259.1	0	0	0	0	0	0	0	0	0	0	0	0	flavonoid 3'-monooxygenase-like
Lj0g3v0005269.1	0	0	0	0	0	0	0	0	0	0	0	0	Flavonoid 3'5'-hydroxylase
Lj0g3v0005279.1	0	0	0	0	0	0	0	0	0	0	0	0	membrane protein
Lj0g3v0005289.1	0	0	0	0	0	0	0	0	0	0	0	0	NoHit
Lj0g3v0005299.1	0	0	0	0	0	0	0	0	0	0	0	0	NoHit
Lj0g3v0005309.1	0	0	0	0	0	0	0	0	0	0	0	0	NoHit
Lj0g3v0005319.1	0	0	0	2	0	0	0	0	0	0.0846262	0	0	NoHit
Lj0g3v0005329.1	0	0	0	0	0	0	0	0	0	0	0	0	NoHit
Lj0g3v0005339.1	0	0	0	0	0	0	0	0	0	0	0	0	NoHit
Lj0g3v0005349.1	0	0	0	0	0	0	0	0	0	0	0	0	NoHit
Lj0g3v0005349.2	0	0	0	0	0	0	0	0	0	0	0	0	NoHit
Lj0g3v0005359.1	0	0	0	0	0	0	0	0	0	0	0	0
Lj0g3v0005369.1	0	0	0	0	0	0	0	0	0	0	0	0	NoHit
Lj0g3v0005379.1	11	0	0	0	0	3	0.477334	0	0	0	0	0.0767295	NoHit
Lj0g3v0005389.1	0	0	0	0	0	0	0	0	0	0	0	0	NoHit
Lj0g3v0005399.1	0	0	0	0	0	0	0	0	0	0	0	0	mitochondrial carnitine/acylcarnitine carrier-like protein-like
Lj0g3v0005409.1	0	0	0	0	0	0	0	0	0	0	0	0
Lj0g3v0005419.1	0	0	0	0	0	0	0	0	0	0	0	0	NoHit
Lj0g3v0005429.1	0	0	0	0	0	0	0	0	0	0	0	0	NoHit
Lj0g3v0005449.1	0	0	2	0	0	0	0	0	0.0544549	0	0	0	mitochondrial carnitine/acylcarnitine carrier-like protein-like
Lj0g3v0005459.1	20	0	0	0	0	21	1.21087	0	0	0	0	0.749376	NoHit
Lj0g3v0005469.1	4	611	1231	109	138	499	0.0629956	25.8683	17.2284	2.51799	3.51851	4.63194	NoHit
Lj0g3v0005479.1	0	0	0	0	0	0	0	0	0	0	0	0	NoHit
Lj0g3v0005489.1	0	0	0	0	0	0	0	0	0	0	0	0	NoHit
Lj0g3v0005499.1	0	0	0	0	0	0	0	0	0	0	0	0	NoHit
Lj0g3v0005509.1	0	0	0	0	0	0	0	0	0	0	0	0	NoHit
Lj0g3v0005519.1	0	0	0	0	0	0	0	0	0	0	0	0	NoHit
Lj0g3v0005529.1	0	0	0	0	0	0	0	0	0	0	0	0	NoHit
Lj0g3v0005539.1	0	0	0	0	0	0	0	0	0	0	0	0	V-type proton ATPase 116 kDa subunit a isoform 1-like
Lj0g3v0005549.1	0	0	0	0	0	0	0	0	0	0	0	0
Lj0g3v0005559.1	0	0	0	0	0	0	0	0	0	0	0	0	NoHit
Lj0g3v0005569.1	0	0	0	0	0	0	0	0	0	0	0	0	NoHit
Lj0g3v0005579.1	0	0	0	8	0	0	0	0	0	0.189077	0	0	NoHit
Lj0g3v0005589.1	0	0	0	2	1	0	0	0	0	0.122064	0.0673609	0	NoHit
Lj0g3v0005599.1	0	0	0	0	0	0	0	0	0	0	0	0	NoHit
Lj0g3v0005609.1	0	0	0	0	0	0	0	0	0	0	0	0	NoHit
Lj0g3v0005619.1	0	0	0	23	0	0	0	0	0	1.10929	0	0	NoHit
Lj0g3v0005629.1	0	0	0	0	0	4	0	0	0	0	0	0.09891	NoHit
Lj0g3v0005639.1	0	0	0	0	89	56	0	0	0	0	2.85091	0.653077	NoHit
Lj0g3v0005649.1	0	0	0	0	0	0	0	0	0	0	0	0	NoHit
Lj0g3v0005659.1	0	0	0	0	0	0	0	0	0	0	0	0	NoHit
Lj0g3v0005669.1	0	0	0	2	0	0	0	0	0	0.227291	0	0	NoHit
Lj0g3v0005679.1	0	0	0	0	0	0	0	0	0	0	0	0	nucleoporin
Lj0g3v0005689.1	1	0	0	0	0	0	0.0244518	0	0	0	0	0	NoHit
Lj0g3v0005699.1	0	0	0	2	0	2	0	0	0	0.132122	0	0.0530898	NoHit
Lj0g3v0005709.1	0	0	0	0	0	0	0	0	0	0	0	0	Interactor of constitutive active ROPs
Lj0g3v0005719.1	0	0	0	0	0	0	0	0	0	0	0	0	NoHit
Lj0g3v0005719.2	0	0	0	0	0	0	0	0	0	0	0	0	NoHit
Lj0g3v0005729.1	0	0	0	0	0	0	0	0	0	0	0	0	NoHit
Lj0g3v0005739.1	0	0	0	0	0	0	0	0	0	0	0	0	NoHit
Lj0g3v0005749.1	0	0	0	0	0	0	0	0	0	0	0	0	NoHit
Lj0g3v0005759.1	0	0	0	0	2	2	0	0	0	0	0.0967132	0.0352102	NoHit
Lj0g3v0005769.1	0	0	0	0	0	0	0	0	0	0	0	0
Lj0g3v0005779.1	0	0	0	0	0	0	0	0	0	0	0	0	NoHit
Lj0g3v0005789.1	0	0	0	0	0	0	0	0	0	0	0	0	NoHit
Lj0g3v0005799.1	583	0	9	440	2	122	10.5355	0	0.144532	11.6631	0.0585119	1.29944	transcription factor LHW-like isoform X1
Lj0g3v0005809.1	0	0	0	0	0	0	0	0	0	0	0	0	NoHit
Lj0g3v0005819.1	0	0	0	0	0	0	0	0	0	0	0	0	NoHit
Lj0g3v0005829.1	304	0	0	10	0	605	2.39197	0	0	0.115414	0	2.80575	NoHit
Lj0g3v0005839.1	304	0	0	10	0	605	3.24742	0	0	0.15669	0	3.80918	PLAC8 family protein
Lj0g3v0005839.2	304	0	0	10	0	605	3.88091	0	0	0.187257	0	4.55226	NoHit
Lj0g3v0005849.1	0	0	0	0	0	356	0	0	0	0	0	2.77504	Uncharacterized protein isoform 1
Lj0g3v0005859.1	126	0	0	5	0	431	1.40459	0	0	0.0817571	0	2.83183	NoHit
Lj0g3v0005869.1	126	0	0	5	0	483	1.57279	0	0	0.0915478	0	3.55352	methyltransferase-like protein 21A-like isoform 1
Lj0g3v0005879.1	0	0	0	0	0	0	0	0	0	0	0	0	NoHit
Lj0g3v0005889.1	0	0	0	0	0	0	0	0	0	0	0	0	NoHit
Lj0g3v0005899.1	0	0	0	0	0	0	0	0	0	0	0	0	CLE18 protein
Lj0g3v0005909.1	286	0	0	361	272	1007	9.43455	0	0	17.4679	14.5262	19.5793	Hydroxymethylglutaryl-CoA lyase
Lj0g3v0005919.1	359	0	112	584	524	2343	2.13957	0	0.593178	5.10531	5.05582	8.2303	hydroxymethylglutaryl-CoA lyase mitochondrial-like
Lj0g3v0005929.1	0	0	0	0	2	0	0	0	0	0	0.226557	0	NoHit
Lj0g3v0005939.1	62	0	0	207	228	0	1.40239	0	0	6.86793	8.34914	0	FAD/NAD(P)-binding oxidoreductase family protein
Lj0g3v0005949.1	19	0	67	81	55	38	0.432669	0	1.35585	2.70561	2.02766	0.510032	molybdopterin synthase catalytic subunit-like
Lj0g3v0005959.1	0	0	0	0	0	0	0	0	0	0	0	0	NoHit
Lj0g3v0005969.1	665	0	0	0	229	0	5.39405	0	0	0	3.00717	0	Uncharacterized protein TCM_040985
Lj0g3v0005979.1	0	0	0	0	146	0	0	0	0	0	1.72116	0	pentatricopeptide repeat-containing protein At3g57430 chloroplastic-like
Lj0g3v0005989.1	0	0	0	0	0	0	0	0	0	0	0	0	NoHit
Lj0g3v0005999.1	0	0	868	0	0	0	0	0	21.5741	0	0	0	paramyosin-like isoform X1
Lj0g3v0006009.1	0	0	0	0	0	0	0	0	0	0	0	0	NoHit
Lj0g3v0006019.1	0	0	0	0	0	0	0	0	0	0	0	0	NoHit
Lj0g3v0006029.1	0	0	0	0	0	0	0	0	0	0	0	0	NoHit
Lj0g3v0006039.1	3	0	4	1	2	7	0.320978	0	0.38032	0.156939	0.346428	0.441432	unknown
Lj0g3v0006049.1	25	6	34	11	37	56	1.70791	1.10192	2.06414	1.10228	4.09218	2.25488	L-idonate 5-dehydrogenase-like
Lj0g3v0006059.1	26	5	35	8	31	45	4.8235	2.49364	5.77022	2.17699	9.31064	4.92054	NoHit
Lj0g3v0006089.1	27	4	0	0	2	15	0.411442	0.163863	0	0	0.0493405	0.134725	zinc finger CCCH domain-containing protein 48-like
Lj0g3v0006099.1	13	0	0	0	6	0	0.317489	0	0	0	0.237228	0	zinc finger CCCH domain-containing protein 48-like
Lj0g3v0006109.1	0	0	0	0	0	0	0	0	0	0	0	0	NoHit
Lj0g3v0006119.1	6	0	0	0	0	0	0.256511	0	0	0	0	0	acetate kinase
Lj0g3v0006129.1	0	0	6	0	0	0	0	0	0.270227	0	0	0	NoHit
Lj0g3v0006139.1	0	0	0	0	0	0	0	0	0	0	0	0	NoHit
Lj0g3v0006149.1	0	0	0	0	0	0	0	0	0	0	0	0	NoHit
Lj0g3v0006159.1	0	0	0	0	0	0	0	0	0	0	0	0	NoHit
Lj0g3v0006169.1	0	0	0	0	0	0	0	0	0	0	0	0	cytochrome P450 71D11-like
Lj0g3v0006179.1	0	0	0	0	0	0	0	0	0	0	0	0	NoHit
Lj0g3v0006189.1	0	0	2	0	0	0	0	0	0.0182623	0	0	0	NoHit
Lj0g3v0006199.1	0	0	0	0	0	0	0	0	0	0	0	0	NoHit
Lj0g3v0006209.1	0	0	1	0	0	0	0	0	0.0597014	0	0	0	NoHit
Lj0g3v0006219.1	0	0	5	0	1	0	0	0	0.215469	0	0.078507	0	NoHit
Lj0g3v0006229.1	0	0	0	0	0	0	0	0	0	0	0	0	NoHit
Lj0g3v0006239.1	0	0	0	0	0	0	0	0	0	0	0	0	NoHit
Lj0g3v0006249.1	0	0	0	0	137	166	0	0	0	0	8.91655	3.93339	BED zinc fingerhAT family dimerization domain
Lj0g3v0006259.1	0	0	0	0	0	0	0	0	0	0	0	0	NoHit
Lj0g3v0006269.1	0	0	0	0	0	0	0	0	0	0	0	0	NoHit
Lj0g3v0006279.1	0	0	0	0	0	0	0	0	0	0	0	0	NoHit
Lj0g3v0006299.1	0	0	0	0	0	0	0	0	0	0	0	0	unknown
Lj0g3v0006319.1	0	0	0	0	0	0	0	0	0	0	0	0	NoHit
Lj0g3v0006329.1	0	0	0	0	0	0	0	0	0	0	0	0	NoHit
Lj0g3v0006339.1	0	0	0	0	0	0	0	0	0	0	0	0	NoHit
Lj0g3v0006349.1	109	0	207	0	0	0	1.39946	0	2.36179	0	0	0	sieve element occlusion protein 1
Lj0g3v0006359.1	0	0	0	22	2	2	0	0	0	0.282735	0.0283686	0.0103281	Ankyrin repeat-containing protein
Lj0g3v0006369.1	0	0	0	0	0	0	0	0	0	0	0	0	NoHit
Lj0g3v0006379.1	6	0	0	2	0	0	0.0390756	0	0	0.0191056	0	0	NoHit
Lj0g3v0006389.1	0	0	0	0	0	0	0	0	0	0	0	0	NoHit
Lj0g3v0006419.1	0	0	0	0	0	0	0	0	0	0	0	0	NoHit
Lj0g3v0006429.1	0	0	0	0	0	0	0	0	0	0	0	0	NoHit
Lj0g3v0006439.1	0	0	0	0	0	0	0	0	0	0	0	0	protein VAC14 homolog
Lj0g3v0006449.1	0	0	0	0	0	0	0	0	0	0	0	0	NoHit
Lj0g3v0006459.1	0	0	0	0	0	0	0	0	0	0	0	0	NoHit
Lj0g3v0006469.1	0	0	0	0	2	0	0	0	0	0	0.319389	0	NoHit
Lj0g3v0006479.1	0	0	0	0	0	0	0	0	0	0	0	0	NoHit
Lj0g3v0006489.1	0	0	0	0	0	4	0	0	0	0	0	0.0398284	NoHit
Lj0g3v0006499.1	0	0	16	0	0	0	0	0	0.620998	0	0	0	NoHit
Lj0g3v0006509.1	0	0	0	0	1	0	0	0	0	0	0.159695	0	NoHit
Lj0g3v0006519.1	0	0	0	0	116	0	0	0	0	0	5.60109	0	NoHit
Lj0g3v0006529.1	0	0	0	0	2	0	0	0	0	0	0.151212	0	NoHit
Lj0g3v0006539.1	0	0	0	0	0	0	0	0	0	0	0	0	NoHit
Lj0g3v0006549.1	0	0	0	0	0	0	0	0	0	0	0	0	NoHit
Lj0g3v0006559.1	0	0	0	0	0	0	0	0	0	0	0	0	Pc20g05000
Lj0g3v0006569.1	0	0	0	0	0	0	0	0	0	0	0	0	serine/threonine-protein phosphatase 7 long form homolog
Lj0g3v0006579.1	0	0	0	0	0	0	0	0	0	0	0	0	serine-rich adhesin for platelets-like
Lj0g3v0006589.1	0	0	0	1	0	0	0	0	0	0.041718	0	0	Calmodulin-like protein
Lj0g3v0006599.1	0	0	0	0	0	2	0	0	0	0	0	0.00724318	NoHit
Lj0g3v0006609.1	0	0	0	0	0	0	0	0	0	0	0	0	NoHit
Lj0g3v0006619.1	0	0	0	0	0	0	0	0	0	0	0	0	NoHit
Lj0g3v0006629.1	0	0	0	0	0	0	0	0	0	0	0	0	NoHit
Lj0g3v0006639.1	0	0	0	0	0	0	0	0	0	0	0	0	NoHit
Lj0g3v0006649.1	0	0	0	0	0	0	0	0	0	0	0	0	NoHit
Lj0g3v0006659.1	0	0	0	0	0	0	0	0	0	0	0	0	NoHit
Lj0g3v0006669.1	29	0	0	76	49	166	0.596568	0	0	2.29326	1.63188	2.01271	QueT transporter
Lj0g3v0006679.1	0	0	0	0	0	0	0	0	0	0	0	0	linear pentadecapeptide gramicidin synthetase LgrB
Lj0g3v0006689.1	0	0	0	0	0	0	0	0	0	0	0	0	NoHit
Lj0g3v0006699.1	0	0	0	0	0	0	0	0	0	0	0	0	NoHit
Lj0g3v0006709.1	0	0	0	0	0	0	0	0	0	0	0	0	Lysine-specific histone demethylase 1-like protein 1
Lj0g3v0006719.1	4	0	71649	42643	19322	83685	0.0266249	0	423.812	416.345	208.213	328.312	RecName: Full=Nitrate reductase
Lj0g3v0006729.1	0	0	0	2	2	3	0	0	0	0.0137131	0.0151352	0.00826536	NoHit
Lj0g3v0006739.1	0	0	0	0	0	0	0	0	0	0	0	0	NoHit
Lj0g3v0006749.1	0	0	0	0	4	2	0	0	0	0	0.0735672	0.0133917	NoHit
Lj0g3v0006759.1	0	0	0	0	0	0	0	0	0	0	0	0	OmpA family protein
Lj0g3v0006769.1	0	0	1	0	1	0	0	0	0.0539643	0	0.0983106	0	NoHit
Lj0g3v0006779.1	0	0	0	0	0	0	0	0	0	0	0	0	NoHit
Lj0g3v0006789.1	0	0	0	0	2	1	0	0	0	0	0.136122	0.0247789	NoHit
Lj0g3v0006799.1	0	0	0	0	0	0	0	0	0	0	0	0	NoHit
Lj0g3v0006809.1	0	0	0	0	2	6	0	0	0	0	0.154422	0.16866	Fanconi anemia group M protein
Lj0g3v0006819.1	0	0	2	1	4	0	0	0	0.0330942	0.0273126	0.12058	0	NoHit
Lj0g3v0006829.1	0	0	0	2	0	3	0	0	0	0.195141	0	0.117618	NoHit
Lj0g3v0006839.1	0	0	0	0	7	4	0	0	0	0	0.132464	0.0275576	UDP-glycosyltransferase 74E2-like
Lj0g3v0006849.1	24	0	5	20	0	0	0.596948	0	0.110517	0.72968	0	0
Lj0g3v0006859.1	0	0	0	0	2	0	0	0	0	0	0.17185	0	NoHit
Lj0g3v0006869.1	0	0	0	0	0	0	0	0	0	0	0	0	NoHit
Lj0g3v0006879.1	0	0	1	2	2	0	0	0	0.0574125	0.18953	0.209185	0	NoHit
Lj0g3v0006889.1	0	0	0	0	0	0	0	0	0	0	0	0
Lj0g3v0006899.1	0	0	0	0	0	0	0	0	0	0	0	0	NoHit
Lj0g3v0006909.1	0	0	13	0	0	0	0	0	0.599004	0	0	0	NoHit
Lj0g3v0006919.1	0	0	0	1	0	0	0	0	0	0.0909861	0	0	NoHit
Lj0g3v0006929.1	0	0	0	0	1	0	0	0	0	0	0.0362943	0	NoHit
Lj0g3v0006939.1	0	0	1	0	0	2	0	0	0.0509069	0	0	0.0675278	NoHit
Lj0g3v0006949.1	0	0	0	0	0	1	0	0	0	0	0	0.00830568	NoHit
Lj0g3v0006959.1	0	0	0	0	0	0	0	0	0	0	0	0	Cytochrome P450
Lj0g3v0006969.1	0	0	0	0	0	0	0	0	0	0	0	0	NoHit
Lj0g3v0006979.1	0	0	0	0	0	0	0	0	0	0	0	0	NoHit
Lj0g3v0006989.1	0	0	0	0	0	0	0	0	0	0	0	0	NoHit
Lj0g3v0006999.1	0	0	0	0	0	0	0	0	0	0	0	0	NoHit
Lj0g3v0007009.1	0	0	0	0	0	0	0	0	0	0	0	0	NoHit
Lj0g3v0007019.1	0	0	0	0	0	0	0	0	0	0	0	0	NoHit
Lj0g3v0007029.1	0	0	0	0	0	0	0	0	0	0	0	0	NoHit
Lj0g3v0007039.1	0	0	0	0	0	0	0	0	0	0	0	0	NoHit
Lj0g3v0007049.1	0	0	0	19	0	54	0	0	0	1.37456	0	1.56977	NoHit
Lj0g3v0007059.1	0	0	0	0	0	0	0	0	0	0	0	0	NoHit
Lj0g3v0007069.1	0	0	2	0	1	0	0	0	0.0161457	0	0.0147068	0	NoHit
Lj0g3v0007079.1	0	0	0	0	0	0	0	0	0	0	0	0	NoHit
Lj0g3v0007089.1	0	0	0	9	0	2	0	0	0	0.953405	0	0.0851332	NoHit
Lj0g3v0007099.1	0	0	0	0	0	0	0	0	0	0	0	0	NoHit
Lj0g3v0007109.1	0	0	0	0	0	15	0	0	0	0	0	0.215138	transglutaminase domain-containing protein
Lj0g3v0007119.1	0	0	0	0	0	0	0	0	0	0	0	0	NoHit
Lj0g3v0007129.1	0	0	0	0	0	0	0	0	0	0	0	0	NoHit
Lj0g3v0007139.1	0	0	19	2	11	6	0	0	0.784902	0.136375	0.827843	0.164395	NoHit
Lj0g3v0007149.1	7	0	0	2	0	4	0.139735	0	0	0.0585617	0	0.0470628	NoHit
Lj0g3v0007159.1	0	6	0	13	0	34	0	0.675297	0	0.798342	0	0.838994	NoHit
Lj0g3v0007169.1	0	0	0	0	0	0	0	0	0	0	0	0	NoHit
Lj0g3v0007179.1	0	0	0	0	0	0	0	0	0	0	0	0	NoHit
Lj0g3v0007189.1	12	0	0	0	0	0	0.429485	0	0	0	0	0	CG2 protein
Lj0g3v0007199.1	0	0	0	0	1	0	0	0	0	0	0.078507	0	NoHit
Lj0g3v0007209.1	0	0	0	0	1	0	0	0	0	0	0.176008	0	NoHit
Lj0g3v0007219.1	0	0	0	2	0	0	0	0	0	0.0586195	0	0	NoHit
Lj0g3v0007229.1	0	0	0	0	0	0	0	0	0	0	0	0	NoHit
Lj0g3v0007229.2	0	0	0	0	0	0	0	0	0	0	0	0	NoHit
Lj0g3v0007239.1	0	0	0	0	0	0	0	0	0	0	0	0	probable histone-lysine N-methyltransferase H3 lysine-9 specific SUVH9-like
Lj0g3v0007249.1	0	0	0	0	0	0	0	0	0	0	0	0	NoHit
Lj0g3v0007259.1	0	0	0	0	0	0	0	0	0	0	0	0
Lj0g3v0007269.1	0	0	0	0	0	0	0	0	0	0	0	0
Lj0g3v0007279.1	0	0	0	0	0	0	0	0	0	0	0	0
Lj0g3v0007289.1	0	0	0	0	0	0	0	0	0	0	0	0	NoHit
Lj0g3v0007299.1	0	0	0	0	0	0	0	0	0	0	0	0	NoHit
Lj0g3v0007309.1	26	0	0	0	0	145	1.51516	0	0	0	0	4.98042	NoHit
Lj0g3v0007319.1	0	0	0	0	0	0	0	0	0	0	0	0	NoHit
Lj0g3v0007329.1	0	0	0	2	0	0	0	0	0	0.193866	0	0	NoHit
Lj0g3v0007339.1	0	0	0	2	1	0	0	0	0	0.173968	0.0960042	0	NoHit
Lj0g3v0007349.1	0	0	0	2	1	2	0	0	0	0.100039	0.0552064	0.0401978	NoHit
Lj0g3v0007359.1	0	0	0	0	0	0	0	0	0	0	0	0	NoHit
Lj0g3v0007369.1	1	0	0	0	0	0	0.102648	0	0	0	0	0	NoHit
Lj0g3v0007379.1	0	0	0	0	0	2	0	0	0	0	0	0.0153988	NoHit
Lj0g3v0007389.1	0	0	0	0	0	0	0	0	0	0	0	0	NoHit
Lj0g3v0007399.1	0	0	0	0	0	0	0	0	0	0	0	0	NoHit
Lj0g3v0007409.1	0	0	0	0	0	0	0	0	0	0	0	0	galactose oxidase-like
Lj0g3v0007419.1	29307	10675	14625	5307	5720	15240	785.987	769.64	348.558	208.771	248.353	240.902	Histone H3.3
Lj0g3v0007429.1	127	111	0	2	46	142	3.19819	7.51447	0	0.0738767	1.87537	2.10766	cytochrome c-type biogenesis protein CcmF
Lj0g3v0007429.2	127	111	0	2	46	142	2.42278	5.69257	0	0.0559651	1.42068	1.59665	N-alpha-acetyltransferase 38 NatC auxiliary subunit
Lj0g3v0007439.1	0	0	0	0	0	0	0	0	0	0	0	0	NoHit
Lj0g3v0007449.1	0	0	0	0	0	0	0	0	0	0	0	0	NoHit
Lj0g3v0007459.1	0	0	0	0	0	0	0	0	0	0	0	0	BZIP transcription factor bZIP11
Lj0g3v0007469.1	0	0	0	0	0	0	0	0	0	0	0	0	protein lava lamp-like isoform X1
Lj0g3v0007479.1	0	0	0	0	0	0	0	0	0	0	0	0	protein lava lamp-like isoform X1
Lj0g3v0007489.1	0	0	0	0	140	0	0	0	0	0	5.32316	0	Cytochrome P450
Lj0g3v0007499.1	0	0	0	0	0	0	0	0	0	0	0	0	oxidoreductase molybdopterin binding protein
Lj0g3v0007509.1	0	0	0	0	0	0	0	0	0	0	0	0	aminopeptidase N
Lj0g3v0007519.1	0	0	0	0	0	0	0	0	0	0	0	0	NoHit
Lj0g3v0007529.1	0	0	0	0	0	0	0	0	0	0	0	0	Cytochrome P450
Lj0g3v0007539.1	0	0	0	0	0	0	0	0	0	0	0	0
Lj0g3v0007549.1	0	0	0	0	0	0	0	0	0	0	0	0	NoHit
Lj0g3v0007559.1	0	0	0	0	0	0	0	0	0	0	0	0	Cytochrome P450
Lj0g3v0007569.1	0	0	0	0	0	0	0	0	0	0	0	0	NoHit
Lj0g3v0007579.1	0	0	0	1	4	2	0	0	0	0.0213699	0.0943441	0.0171739	NoHit
Lj0g3v0007589.1	0	0	0	0	0	0	0	0	0	0	0	0	NoHit
Lj0g3v0007599.1	0	0	0	0	0	0	0	0	0	0	0	0	NoHit
Lj0g3v0007609.1	0	0	0	0	0	0	0	0	0	0	0	0	NoHit
Lj0g3v0007619.1	0	0	0	0	0	0	0	0	0	0	0	0	NoHit
Lj0g3v0007629.1	0	0	0	0	0	0	0	0	0	0	0	0	NoHit
Lj0g3v0007639.1	0	0	0	0	0	0	0	0	0	0	0	0	NoHit
Lj0g3v0007649.1	0	0	0	0	0	0	0	0	0	0	0	0
Lj0g3v0007659.1	0	0	0	0	0	0	0	0	0	0	0	0	NoHit
Lj0g3v0007669.1	2	0	0	2	0	4	0.0183499	0	0	0.026916	0	0.0216309	YML002Wp-like protein
Lj0g3v0007679.1	0	0	0	0	0	2	0	0	0	0	0	0.0220512	DNA-directed RNA polymerase II subunit RPB3-like
Lj0g3v0007689.1	4	0	11	0	0	0	0.109306	0	0.267123	0	0	0	NoHit
Lj0g3v0007699.1	0	0	0	0	0	0	0	0	0	0	0	0	NoHit
Lj0g3v0007709.1	0	0	0	0	2	4	0	0	0	0	0.0917015	0.0667712	NoHit
Lj0g3v0007719.1	0	0	2	0	0	0	0	0	0.0367863	0	0	0	NoHit
Lj0g3v0007729.1	2	0	0	0	3	3	0.0246305	0	0	0	0.0598126	0.0217759	NoHit
Lj0g3v0007739.1	0	0	0	0	0	0	0	0	0	0	0	0	LRR receptor-like serine/threonine-protein kinase GSO1-like
Lj0g3v0007749.1	0	0	0	0	0	2	0	0	0	0	0	0.200313	NoHit
Lj0g3v0007759.1	0	0	0	3	0	3	0	0	0	0.511405	0	0.205494	NoHit
Lj0g3v0007769.1	0	0	0	6	0	4	0	0	0	0.988716	0	0.264859	NoHit
Lj0g3v0007779.1	0	0	0	2	0	0	0	0	0	0.0924034	0	0	NoHit
Lj0g3v0007789.1	0	0	0	0	0	0	0	0	0	0	0	0	NoHit
Lj0g3v0007799.1	0	0	0	0	2	0	0	0	0	0	0.0721884	0	NoHit
Lj0g3v0007809.1	36	0	0	37	158	20	0.5123	0	0	0.772326	3.64005	0.16775	NoHit
Lj0g3v0007809.2	36	0	0	37	158	20	0.399768	0	0	0.602677	2.84048	0.130902	NoHit
Lj0g3v0007819.1	0	0	0	0	0	0	0	0	0	0	0	0	NoHit
Lj0g3v0007829.1	0	0	0	0	0	0	0	0	0	0	0	0
Lj0g3v0007839.1	0	0	0	0	0	0	0	0	0	0	0	0	NoHit
Lj0g3v0007849.1	0	0	0	0	0	0	0	0	0	0	0	0	NoHit
Lj0g3v0007859.1	0	0	0	0	0	1	0	0	0	0	0	0.0165078	NoHit
Lj0g3v0007869.1	2382	539	13	1803	351	1886	34.5785	21.0343	0.167704	38.3917	8.24898	16.1368	biorientation of chromosomes in cell division protein 1-like 1-like
Lj0g3v0007879.1	2152	1054	1486	1434	981	2345	10.7237	14.1195	6.58048	10.4817	7.9141	6.88744	F2P16.20-like protein isoform 3 partial
Lj0g3v0007889.1	0	0	0	0	0	2	0	0	0	0	0	0.0352102	NoHit
Lj0g3v0007899.1	37	0	0	601	569	17	0.519944	0	0	12.3882	12.9448	0.140804	Uncharacterized protein TCM_023118
Lj0g3v0007909.1	0	0	0	0	0	0	0	0	0	0	0	0	NoHit
Lj0g3v0007919.1	0	0	0	0	0	0	0	0	0	0	0	0	E3 ubiquitin-protein ligase Itchy-like protein
Lj0g3v0007929.1	9	0	0	0	7	0	0.350664	0	0	0	0.441545	0	NoHit
Lj0g3v0007939.1	0	0	0	0	0	0	0	0	0	0	0	0	relaxase
Lj0g3v0007959.1	77	37	503	45	159	284	0.872304	1.12682	5.06385	0.747768	2.91611	1.8963	sucrose-phosphatase
Lj0g3v0007959.2	77	37	503	45	159	284	0.868897	1.12242	5.04407	0.744848	2.90472	1.88889	sucrose-phosphatase
Lj0g3v0007969.1	0	2	0	0	2	0	0	0.0350154	0	0	0.0210869	0	NoHit
Lj0g3v0007979.1	0	0	0	2	0	0	0	0	0	0.0434282	0	0	NoHit
Lj0g3v0007989.1	11	0	4	0	10	0	0.361687	0	0.116879	0	0.532316	0	gag-pol polyprotein
Lj0g3v0007999.1	0	0	2	0	0	0	0	0	0.0861876	0	0	0	NoHit
Lj0g3v0008009.1	0	0	2	1	0	1	0	0	0.0193123	0.0159385	0	0.00640443	NoHit
Lj0g3v0008019.1	0	0	0	1	0	0	0	0	0	0.0385715	0	0	NoHit
Lj0g3v0008029.1	0	0	0	0	0	0	0	0	0	0	0	0	NoHit
Lj0g3v0008039.1	0	0	0	0	0	0	0	0	0	0	0	0	NoHit
Lj0g3v0008049.1	0	0	0	0	0	0	0	0	0	0	0	0	OmpA family protein
Lj0g3v0008059.1	0	0	0	2	2	0	0	0	0	0.246153	0.27168	0	NoHit
Lj0g3v0008069.1	0	0	0	0	0	0	0	0	0	0	0	0	Uncharacterized protein isoform 1
Lj0g3v0008079.1	0	0	0	0	0	0	0	0	0	0	0	0	NoHit
Lj0g3v0008089.1	1	0	0	0	0	0	0.0119867	0	0	0	0	0	NoHit
Lj0g3v0008089.2	1	0	0	0	0	0	0.0179748	0	0	0	0	0	NoHit
Lj0g3v0008089.3	1	0	0	0	0	0	0.0164136	0	0	0	0	0	NoHit
Lj0g3v0008099.1	0	0	0	0	0	0	0	0	0	0	0	0	high affinity cationic amino acid transporter 1-like
Lj0g3v0008109.1	0	0	0	0	0	0	0	0	0	0	0	0
Lj0g3v0008119.1	0	0	68	0	4	0	0	0	1.45127	0	0.155522	0	NoHit
Lj0g3v0008129.1	0	0	0	0	6	4	0	0	0	0	0.163551	0.0396958	NoHit
Lj0g3v0008139.1	0	0	0	1	1	0	0	0	0	0.0507902	0.0560572	0	NoHit
Lj0g3v0008149.1	0	0	0	0	0	0	0	0	0	0	0	0	NoHit
Lj0g3v0008159.1	0	0	1	2	0	0	0	0	0.0745648	0.246153	0	0	NoHit
Lj0g3v0008169.1	0	0	0	0	0	0	0	0	0	0	0	0
Lj0g3v0008179.1	0	0	0	0	0	5	0	0	0	0	0	0.164622	NoHit
Lj0g3v0008189.1	0	0	1	4	2	6	0	0	0.054787	0.361725	0.199618	0.218024	NoHit
Lj0g3v0008199.1	0	0	0	0	0	7	0	0	0	0	0	0.0691796
Lj0g3v0008209.1	0	0	3	2	3	3	0	0	0.251918	0.27721	0.458936	0.167084	NoHit
Lj0g3v0008219.1	0	0	0	0	0	0	0	0	0	0	0	0	NoHit
Lj0g3v0008229.1	0	0	0	0	0	0	0	0	0	0	0	0	mitochondral 37S ribosomal protein S27-like isoform 1
Lj0g3v0008239.1	0	0	0	0	0	0	0	0	0	0	0	0	NoHit
Lj0g3v0008249.1	0	0	0	0	0	0	0	0	0	0	0	0	NoHit
Lj0g3v0008259.1	0	0	0	0	0	0	0	0	0	0	0	0	NoHit
Lj0g3v0008269.1	0	0	0	0	0	0	0	0	0	0	0	0
Lj0g3v0008279.1	0	0	0	0	0	0	0	0	0	0	0	0	Fe-S cluster assembly protein NifU
Lj0g3v0008289.1	0	0	0	0	0	0	0	0	0	0	0	0	NoHit
Lj0g3v0008299.1	0	0	0	0	0	0	0	0	0	0	0	0	NoHit
Lj0g3v0008309.1	0	0	0	0	0	0	0	0	0	0	0	0	NoHit
Lj0g3v0008319.1	0	0	0	0	6	0	0	0	0	0	0.160872	0	protein O-glucosyltransferase 1-like
Lj0g3v0008329.1	10	40	0	47	14	7	0.311102	3.34532	0	2.14475	0.705114	0.128355	S-adenosyl-L-methionine-dependent methyltransferases superfamily protein isoform 3
Lj0g3v0008339.1	3	72	0	1	0	2	0.404432	26.0935	0	0.197743	0	0.158915	NoHit
Lj0g3v0008349.1	2	55	0	0	2	2	0.0927596	6.85752	0	0	0.150172	0.0546727	S-adenosyl-L-methionine-dependent methyltransferases superfamily protein isoform 2
Lj0g3v0008359.1	52	3	9	7	3	31	3.7689	0.584532	0.579681	0.744195	0.352015	1.32429	NoHit
Lj0g3v0008369.1	977	639	440	218	98	825	45.627	80.2239	18.2606	14.9335	7.40939	22.7087	NoHit
Lj0g3v0008379.1	0	0	161	0	0	0	0	0	0.880996	0	0	0	UPF0481 protein At3g47200-like
Lj0g3v0008389.1	0	0	0	0	0	0	0	0	0	0	0	0	NoHit
Lj0g3v0008399.1	0	0	0	0	2	0	0	0	0	0	0.0168402	0	Uncharacterized protein TCM_020954
Lj0g3v0008409.1	786	0	928	874	811	1722	19.5982	0	20.5626	31.9656	32.7374	25.3069	NoHit
Lj0g3v0008409.2	786	0	928	874	811	1699	20.8039	0	21.8276	33.9321	34.7514	26.505	NoHit
Lj0g3v0008419.1	0	0	0	0	0	0	0	0	0	0	0	0	Hypothetical protein
Lj0g3v0008429.1	0	0	0	0	0	0	0	0	0	0	0	0	50S ribosomal protein L7/L12
Lj0g3v0008439.1	0	0	0	0	0	0	0	0	0	0	0	0	NoHit
Lj0g3v0008449.1	0	0	0	0	0	0	0	0	0	0	0	0	One-helix protein
Lj0g3v0008459.1	0	0	0	0	0	0	0	0	0	0	0	0	NoHit
Lj0g3v0008469.1	0	0	0	0	3	0	0	0	0	0	0.41971	0	NoHit
Lj0g3v0008479.1	0	0	0	2	0	0	0	0	0	0.209622	0	0	NoHit
Lj0g3v0008489.1	0	0	69	0	2	0	0	0	4.23187	0	0.223464	0	NoHit
Lj0g3v0008499.1	0	0	0	0	0	0	0	0	0	0	0	0	NoHit
Lj0g3v0008509.1	0	0	0	0	0	0	0	0	0	0	0	0	NoHit
Lj0g3v0008519.1	0	0	0	0	0	0	0	0	0	0	0	0	NoHit
Lj0g3v0008529.1	5	0	0	2	6	0	0.0576114	0	0	0.0338023	0.111923	0	NoHit
Lj0g3v0008539.1	7	0	0	0	0	0	0.136369	0	0	0	0	0	restriction endonuclease subunit S
Lj0g3v0008549.1	0	0	0	0	0	0	0	0	0	0	0	0	Mediator of RNA polymerase II transcription subunit 8
Lj0g3v0008559.1	197	0	0	18	36	0	3.73701	0	0	0.500851	1.10558	0	competence transcription factor
Lj0g3v0008569.1	0	0	0	0	7	5	0	0	0	0	0.638334	0.165998	NoHit
Lj0g3v0008579.1	10	0	9	2	4	0	0.0384003	0	0.0307123	0.0112653	0.024867	0	NoHit
Lj0g3v0008589.1	0	0	0	0	0	0	0	0	0	0	0	0	NoHit
Lj0g3v0008599.1	11	0	0	0	0	0	0.258348	0	0	0	0	0	xyloglucan endotransglucosylase/hydrolase protein 9
Lj0g3v0008609.1	0	0	0	0	0	0	0	0	0	0	0	0	NoHit
Lj0g3v0008629.1	0	0	0	0	0	0	0	0	0	0	0	0	NoHit
Lj0g3v0008639.1	0	0	0	0	0	0	0	0	0	0	0	0	NoHit
Lj0g3v0008649.1	0	0	0	0	0	0	0	0	0	0	0	0	NoHit
Lj0g3v0008659.1	0	0	0	0	4	1	0	0	0	0	0.0880038	0.00800985	probable pectinesterase/pectinesterase inhibitor 36-like
Lj0g3v0008669.1	3	0	0	0	0	0	0.210642	0	0	0	0	0
Lj0g3v0008679.1	217	0	178	8	65	6	3.64762	0	2.65892	0.19725	1.76885	0.0594446	methionine aminopeptidase 1A-like
Lj0g3v0008689.1	0	0	0	0	0	0	0	0	0	0	0	0	21 kDa protein-like
Lj0g3v0008699.1	0	0	0	0	0	0	0	0	0	0	0	0	NoHit
Lj0g3v0008709.1	0	0	0	0	0	0	0	0	0	0	0	0	21 kDa protein-like
Lj0g3v0008719.1	0	0	14	0	12	0	0	0	0.163259	0	0.254931	0	Uncharacterized protein isoform 1
Lj0g3v0008729.1	0	0	0	0	0	0	0	0	0	0	0	0	NoHit
Lj0g3v0008739.1	0	0	0	0	2	0	0	0	0	0	0.0455002	0	NoHit
Lj0g3v0008749.1	0	0	0	0	0	0	0	0	0	0	0	0	NoHit
Lj0g3v0008759.1	137	0	0	0	0	620	2.28766	0	0	0	0	6.10203	S-adenosyl-L-methionine-dependent methyltransferases superfamily protein
Lj0g3v0008769.1	7	0	0	0	4	31	1.26385	0	0	0	1.16919	3.29891	NoHit
Lj0g3v0008779.1	0	0	0	0	0	2	0	0	0	0	0	0.0151637	ycf20-like protein-like isoform X1
Lj0g3v0008779.2	0	0	0	0	0	2	0	0	0	0	0	0.0139644	ycf20-like protein-like isoform X1
Lj0g3v0008789.1	28	0	0	0	0	1	0.252883	0	0	0	0	0.0053232	Nitroreductase family protein isoform 1
Lj0g3v0008789.2	27	0	0	0	0	1	0.284663	0	0	0	0	0.0062141	Nitroreductase family protein isoform 2
Lj0g3v0008799.1	0	0	0	0	0	0	0	0	0	0	0	0	protein kinase putative
Lj0g3v0008809.1	109	17	0	0	0	0	4.03691	1.69257	0	0	0	0	equilibrative nucleoside transporter 2-like
Lj0g3v0008819.1	0	0	0	0	0	0	0	0	0	0	0	0	equilibrative nucleoside transporter 2-like
Lj0g3v0008829.1	0	0	0	0	0	0	0	0	0	0	0	0	ubiquitin carboxyl-terminal hydrolase 20-like
Lj0g3v0008829.2	0	0	0	0	0	0	0	0	0	0	0	0	ubiquitin carboxyl-terminal hydrolase 20-like
Lj0g3v0008829.3	0	0	0	0	0	0	0	0	0	0	0	0	ubiquitin carboxyl-terminal hydrolase 20-like
Lj0g3v0008839.1	0	0	0	0	0	0	0	0	0	0	0	0	probable LRR receptor-like serine/threonine-protein kinase At2g16250-like
Lj0g3v0008849.1	0	0	0	0	0	0	0	0	0	0	0	0	NoHit
Lj0g3v0008859.1	0	0	0	0	0	0	0	0	0	0	0	0	NoHit
Lj0g3v0008869.1	0	0	0	0	0	0	0	0	0	0	0	0	NoHit
Lj0g3v0008879.1	4	4	2	18	127	750	0.0478618	0.128666	0.0212664	0.315921	2.46015	5.28934	protease Do-like 5 chloroplastic-like
Lj0g3v0008879.2	4	4	2	18	129	850	0.0394568	0.106071	0.0175318	0.260442	2.06006	4.94188	protease Do-like 5 chloroplastic-like
Lj0g3v0008879.3	4	4	2	18	127	750	0.0480038	0.129048	0.0213295	0.316859	2.46745	5.30504	NoHit
Lj0g3v0008879.4	4	4	2	18	129	850	0.0396114	0.106487	0.0176005	0.261463	2.06813	4.96124	protease Do-like 5 chloroplastic-like partial
Lj0g3v0008889.1	10	0	0	67	7	88	1.24825	0	0	12.2674	1.41458	6.47433	NoHit
Lj0g3v0008899.1	2	0	542	1	0	14	0.0290749	0	7.00202	0.0213239	0	0.119958	NoHit
Lj0g3v0008899.2	2	0	542	1	0	14	0.0293067	0	7.05783	0.0214938	0	0.120914	NoHit
Lj0g3v0008909.1	0	0	0	0	0	0	0	0	0	0	0	0	hexose transporter 1
Lj0g3v0008919.1	0	0	0	0	0	0	0	0	0	0	0	0	NoHit
Lj0g3v0008929.1	0	0	0	0	0	0	0	0	0	0	0	0	transcriptional regulator
Lj0g3v0008939.1	0	0	0	0	0	0	0	0	0	0	0	0	NoHit
Lj0g3v0008949.1	0	0	0	26	0	50	0	0	0	0.208095	0	0.160802	Lysine-specific demethylase 3B
Lj0g3v0008959.1	5	0	0	0	4	5	0.0464864	0	0	0	0.0602067	0.0273992	probable serine/threonine-protein kinase abkC-like
Lj0g3v0008969.1	0	0	0	0	0	0	0	0	0	0	0	0
Lj0g3v0008979.1	0	0	0	0	0	0	0	0	0	0	0	0	NoHit
Lj0g3v0008989.1	0	0	0	0	0	0	0	0	0	0	0	0	genome polyprotein-like
Lj0g3v0008999.1	4	0	0	4	0	0	0.0608626	0	0	0.0892746	0	0	E3 ubiquitin ligase-like protein partial
Lj0g3v0009009.1	0	0	0	0	0	0	0	0	0	0	0	0	NoHit
Lj0g3v0009019.1	0	0	0	0	0	0	0	0	0	0	0	0	NoHit
Lj0g3v0009029.1	2	0	0	2	0	1	0.0910883	0	0	0.13361	0	0.0268438	NoHit
Lj0g3v0009039.1	9	0	0	0	0	0	0.393076	0	0	0	0	0	NoHit
Lj0g3v0009049.1	0	0	0	0	0	0	0	0	0	0	0	0	NoHit
Lj0g3v0009059.1	0	0	0	0	0	0	0	0	0	0	0	0	NoHit
Lj0g3v0009069.1	1	0	0	0	27	0	0.0240162	0	0	0	1.04977	0	NoHit
Lj0g3v0009079.1	0	0	0	0	0	0	0	0	0	0	0	0	NoHit
Lj0g3v0009089.1	0	0	0	0	0	0	0	0	0	0	0	0	NoHit
Lj0g3v0009099.1	0	0	0	0	0	0	0	0	0	0	0	0	probable serine/threonine-protein kinase WNK5-like
Lj0g3v0009109.1	0	0	0	0	0	0	0	0	0	0	0	0	probable serine/threonine-protein kinase WNK5-like
Lj0g3v0009119.1	0	0	0	0	0	0	0	0	0	0	0	0	probable serine/threonine-protein kinase WNK5-like
Lj0g3v0009129.1	0	0	0	0	0	0	0	0	0	0	0	0	NoHit
Lj0g3v0009139.1	0	0	0	0	0	0	0	0	0	0	0	0	NoHit
Lj0g3v0009149.1	0	0	0	0	0	0	0	0	0	0	0	0	NoHit
Lj0g3v0009159.1	0	0	0	0	0	0	0	0	0	0	0	0	NoHit
Lj0g3v0009169.1	0	0	0	0	0	0	0	0	0	0	0	0	Uncharacterized protein TCM_022554
Lj0g3v0009179.1	0	0	0	0	0	0	0	0	0	0	0	0
Lj0g3v0009189.1	0	0	0	0	0	0	0	0	0	0	0	0	NoHit
Lj0g3v0009199.1	0	0	0	0	0	0	0	0	0	0	0	0	NoHit
Lj0g3v0009209.1	0	0	0	0	0	0	0	0	0	0	0	0	NoHit
Lj0g3v0009219.1	0	0	0	0	0	0	0	0	0	0	0	0	NoHit
Lj0g3v0009229.1	0	0	0	0	0	0	0	0	0	0	0	0	NoHit
Lj0g3v0009239.1	0	0	0	0	0	0	0	0	0	0	0	0	NoHit
Lj0g3v0009249.1	0	0	0	0	0	0	0	0	0	0	0	0	NoHit
Lj0g3v0009259.1	0	0	0	0	0	0	0	0	0	0	0	0
Lj0g3v0009269.1	0	0	0	0	0	0	0	0	0	0	0	0
Lj0g3v0009279.1	0	0	0	0	0	0	0	0	0	0	0	0	multidrug and toxin extrusion protein 1-like
Lj0g3v0009289.1	0	0	0	0	0	0	0	0	0	0	0	0	Uncharacterized protein TCM_046359 partial
Lj0g3v0009299.1	0	0	0	2	0	0	0	0	0	0.0693836	0	0
Lj0g3v0009309.1	0	0	0	0	0	25	0	0	0	0	0	0.431835	NoHit
Lj0g3v0009319.1	0	0	0	0	0	0	0	0	0	0	0	0	zinc knuckle (CCHC-type) family protein
Lj0g3v0009329.1	0	0	0	0	0	0	0	0	0	0	0	0	vacuolar proton ATPase a1-like
Lj0g3v0009339.1	0	0	0	0	2	0	0	0	0	0	0.0540221	0	NoHit
Lj0g3v0009349.1	0	0	21	0	2	8	0	0	0.182218	0	0.0316151	0.0460402	NoHit
Lj0g3v0009359.1	0	0	0	0	0	0	0	0	0	0	0	0	NoHit
Lj0g3v0009369.1	0	0	0	0	0	2	0	0	0	0	0	0.0251448
Lj0g3v0009379.1	0	0	0	0	0	0	0	0	0	0	0	0
Lj0g3v0009389.1	0	0	0	0	0	0	0	0	0	0	0	0	NoHit
Lj0g3v0009399.1	0	0	0	0	0	0	0	0	0	0	0	0	multi-sensor hybrid histidine kinase
Lj0g3v0009409.1	0	0	1	2	0	0	0	0	0.0353048	0.116548	0	0	NoHit
Lj0g3v0009419.1	0	0	0	0	0	0	0	0	0	0	0	0	NoHit
Lj0g3v0009429.1	1	0	0	0	0	0	0.0521175	0	0	0	0	0	NoHit
Lj0g3v0009439.1	0	0	0	0	2	1	0	0	0	0	0.172757	0.0314476	NoHit
Lj0g3v0009449.1	0	0	0	0	0	0	0	0	0	0	0	0	NoHit
Lj0g3v0009459.1	0	0	0	0	0	0	0	0	0	0	0	0	NoHit
Lj0g3v0009469.1	0	0	0	0	0	28	0	0	0	0	0	0.788941
Lj0g3v0009479.1	0	0	0	0	0	0	0	0	0	0	0	0	NoHit
Lj0g3v0009489.1	0	0	0	0	0	0	0	0	0	0	0	0	NoHit
Lj0g3v0009499.1	0	0	0	0	0	0	0	0	0	0	0	0	NoHit
Lj0g3v0009509.1	0	0	0	0	0	1	0	0	0	0	0	0.010455	NoHit
Lj0g3v0009519.1	0	0	0	0	34	0	0	0	0	0	1.19173	0	NoHit
Lj0g3v0009529.1	0	0	0	0	0	0	0	0	0	0	0	0	NoHit
Lj0g3v0009539.1	0	0	0	0	0	0	0	0	0	0	0	0	NoHit
Lj0g3v0009549.1	0	0	0	0	0	0	0	0	0	0	0	0	NoHit
Lj0g3v0009559.1	0	0	0	0	0	0	0	0	0	0	0	0	NoHit
Lj0g3v0009569.1	0	0	0	0	0	0	0	0	0	0	0	0	NoHit
Lj0g3v0009579.1	0	0	0	0	3	0	0	0	0	0	0.0545321	0	NoHit
Lj0g3v0009589.1	0	0	0	0	0	0	0	0	0	0	0	0	NoHit
Lj0g3v0009599.1	0	0	0	0	0	0	0	0	0	0	0	0	NoHit
Lj0g3v0009609.1	0	0	0	0	0	0	0	0	0	0	0	0	NoHit
Lj0g3v0009619.1	0	0	0	0	0	0	0	0	0	0	0	0	NoHit
Lj0g3v0009629.1	0	0	0	0	0	0	0	0	0	0	0	0	NoHit
Lj0g3v0009639.1	0	0	0	0	0	0	0	0	0	0	0	0
Lj0g3v0009649.1	0	0	0	0	0	0	0	0	0	0	0	0	NoHit
Lj0g3v0009659.1	0	0	0	0	0	0	0	0	0	0	0	0	NoHit
Lj0g3v0009669.1	0	0	0	0	0	0	0	0	0	0	0	0	Auxin-induced protein 5NG4
Lj0g3v0009679.1	0	0	0	0	0	0	0	0	0	0	0	0	NoHit
Lj0g3v0009689.1	0	0	0	0	0	0	0	0	0	0	0	0	NoHit
Lj0g3v0009699.1	170	4	563	629	350	1315	1.86122	0.117729	5.47763	10.1013	6.20363	8.48567	f-box family protein
Lj0g3v0009709.1	0	0	0	2	0	0	0	0	0	0.0111888	0	0	NoHit
Lj0g3v0009719.1	0	0	0	0	0	0	0	0	0	0	0	0
Lj0g3v0009729.1	0	0	0	0	0	0	0	0	0	0	0	0	Resistance protein
Lj0g3v0009739.1	0	0	0	0	0	0	0	0	0	0	0	0	Heat shock protein
Lj0g3v0009749.1	0	0	0	0	2	0	0	0	0	0	0.150172	0	NoHit
Lj0g3v0009759.1	44	0	0	2	6	1	0.186218	0	0	0.0124159	0.0411102	0.00249448	NoHit
Lj0g3v0009759.2	44	0	0	2	6	0	0.197459	0	0	0.0131653	0.0435918	0	NoHit
Lj0g3v0009769.1	44	0	0	2	6	0	0.204024	0	0	0.0136031	0.0450412	0	NoHit
Lj0g3v0009779.1	0	0	0	0	0	0	0	0	0	0	0	0	NoHit
Lj0g3v0009789.1	0	0	0	0	0	0	0	0	0	0	0	0	NoHit
Lj0g3v0009799.1	0	0	0	0	0	0	0	0	0	0	0	0	NoHit
Lj0g3v0009809.1	0	0	0	0	0	0	0	0	0	0	0	0	NoHit
Lj0g3v0009819.1	0	0	0	0	0	0	0	0	0	0	0	0
Lj0g3v0009829.1	0	0	0	4	0	0	0	0	0	0.0839674	0	0	leucine aminopeptidase 3 chloroplastic-like
Lj0g3v0009839.1	0	0	0	0	0	0	0	0	0	0	0	0	NoHit
Lj0g3v0009849.1	0	0	0	0	0	0	0	0	0	0	0	0	nardilysin-like isoform X1
Lj0g3v0009859.1	0	0	0	0	0	0	0	0	0	0	0	0	insulin-degrading enzyme-like
Lj0g3v0009869.1	0	0	0	0	0	0	0	0	0	0	0	0	NoHit
Lj0g3v0009879.1	0	0	0	0	0	0	0	0	0	0	0	0	Kinase R-like protein
Lj0g3v0009899.1	0	0	0	0	0	0	0	0	0	0	0	0	NoHit
Lj0g3v0009919.1	0	0	0	0	0	0	0	0	0	0	0	0	probable receptor-like protein kinase At5g39030-like isoform X1
Lj0g3v0009929.1	0	0	0	0	0	0	0	0	0	0	0	0	NoHit
Lj0g3v0009939.1	0	0	0	0	0	0	0	0	0	0	0	0	NoHit
Lj0g3v0009949.1	7	0	58	14	0	18	0.421283	0	3.10199	1.2359	0	0.638499
Lj0g3v0009959.1	0	0	0	1	2	0	0	0	0	0.190138	0.41971	0	NoHit
Lj0g3v0009969.1	0	0	3	2	0	0	0	0	0.299502	0.329572	0	0	NoHit
Lj0g3v0009979.1	6	0	23	0	3	7	0.284811	0	0.970218	0	0.230545	0.195846	NoHit
Lj0g3v0009989.1	0	0	0	0	0	0	0	0	0	0	0	0	transmembrane 9 superfamily member 4-like
Lj0g3v0009999.1	0	0	0	0	0	0	0	0	0	0	0	0	NoHit
Lj0g3v0010009.1	0	0	0	0	0	0	0	0	0	0	0	0	NoHit
Lj0g3v0010019.1	0	0	0	0	0	0	0	0	0	0	0	0	Os06g0651300
Lj0g3v0010029.1	0	0	0	0	0	0	0	0	0	0	0	0	NoHit
Lj0g3v0010039.1	0	0	0	0	0	0	0	0	0	0	0	0	NoHit
Lj0g3v0010049.1	0	0	0	0	0	0	0	0	0	0	0	0	Kinase R-like protein
Lj0g3v0010059.1	0	0	0	0	0	0	0	0	0	0	0	0	LRR receptor-like serine/threonine-protein kinase ERL2
Lj0g3v0010069.1	0	0	0	0	0	0	0	0	0	0	0	0	probable receptor-like protein kinase At5g39030-like isoform X2
Lj0g3v0010079.1	0	0	0	0	0	0	0	0	0	0	0	0	transcriptional regulator
Lj0g3v0010079.2	0	0	0	0	0	0	0	0	0	0	0	0	NoHit
Lj0g3v0010089.1	0	0	0	0	49	0	0	0	0	0	4.02038	0
Lj0g3v0010099.1	0	0	0	0	0	0	0	0	0	0	0	0	Os01g0702400
Lj0g3v0010109.1	8	0	0	0	0	0	0.32814	0	0	0	0	0	NoHit
Lj0g3v0010119.1	0	0	0	2	0	0	0	0	0	0.126758	0	0	DNAse I-like superfamily protein isoform 4
Lj0g3v0010129.1	0	0	0	0	0	0	0	0	0	0	0	0	NoHit
Lj0g3v0010139.1	0	0	0	0	0	230	0	0	0	0	0	5.62893	mRNA cap guanine-N7 methyltransferase 2-like
Lj0g3v0010149.1	209	74	0	0	0	0	25.9283	24.6794	0	0	0	0	early nodulin Enod5
Lj0g3v0010159.1	1133	303	0	0	0	0	30.4264	21.8745	0	0	0	0	WD-repeat protein
Lj0g3v0010169.1	2	0	0	0	2	3	0.054653	0	0	0	0.0884795	0.0483189	NoHit
Lj0g3v0010179.1	0	0	0	0	0	1	0	0	0	0	0	0.0662147	NoHit
Lj0g3v0010189.1	0	0	0	0	0	0	0	0	0	0	0	0	NoHit
Lj0g3v0010199.1	0	0	0	0	0	0	0	0	0	0	0	0	PAS/PAC sensor signal transduction histidine kinase
Lj0g3v0010209.1	0	0	0	0	0	0	0	0	0	0	0	0	Uncharacterized protein TCM_037031
Lj0g3v0010219.1	0	0	0	0	0	0	0	0	0	0	0	0	NoHit
Lj0g3v0010229.1	9	8	9	0	3	3	1.62495	3.88296	1.44403	0	0.876895	0.31925	NoHit
Lj0g3v0010239.1	0	0	0	0	0	2	0	0	0	0	0	0.072897	NoHit
Lj0g3v0010249.1	0	0	0	0	0	0	0	0	0	0	0	0	NoHit
Lj0g3v0010259.1	0	0	0	0	2	0	0	0	0	0	0.17185	0	oxidoreductase/ transition metal ion binding protein
Lj0g3v0010269.1	0	0	0	0	0	0	0	0	0	0	0	0	polyprotein
Lj0g3v0010279.1	0	0	0	0	0	0	0	0	0	0	0	0	Kinase-like protein
Lj0g3v0010289.1	0	0	0	0	0	0	0	0	0	0	0	0	NoHit
Lj0g3v0010299.1	6	2	15	2	2	7	0.641956	0.575253	1.4262	0.313878	0.346428	0.441432	NoHit
Lj0g3v0010309.1	10	4	23	3	3	10	1.4141	1.5206	2.8903	0.622269	0.686799	0.833472	NoHit
Lj0g3v0010329.1	11	4	22	4	4	11	2.04071	1.99492	3.627	1.08849	1.20137	1.2028	NoHit
Lj0g3v0010339.1	9	3	26	7	4	13	1.66967	1.49619	4.28645	1.90487	1.20137	1.42149	NoHit
Lj0g3v0010629.1	2	0	8	2	2	5	0.371039	0	1.31891	0.544247	0.600687	0.546727	NoHit
Lj0g3v0010639.1	0	0	0	0	0	0	0	0	0	0	0	0	NoHit
Lj0g3v0010649.1	6	0	0	0	169	0	0.143416	0	0	0	6.53974	0	NoHit
Lj0g3v0010659.1	0	0	2	16	2	40	0	0	0.0197691	0.261047	0.0360148	0.262237	NoHit
Lj0g3v0010669.1	223	0	331	0	4	267	2.28672	0	3.01628	0	0.0664045	1.61373	UDP-Glycosyltransferase superfamily protein isoform 1
Lj0g3v0010679.1	0	0	0	0	0	0	0	0	0	0	0	0	NoHit
Lj0g3v0010689.1	0	0	0	2	0	0	0	0	0	0.0630425	0	0	NoHit
Lj0g3v0010699.1	0	0	0	0	0	0	0	0	0	0	0	0	NoHit
Lj0g3v0010709.1	0	0	0	0	0	0	0	0	0	0	0	0	putative tropomyosin partial
Lj0g3v0010719.1	0	0	0	0	2	0	0	0	0	0	0.137264	0	DNA-directed RNA polymerase mitochondrial isoform X1
Lj0g3v0010729.1	0	0	2	0	0	0	0	0	0.0226039	0	0	0	NoHit
Lj0g3v0010739.1	0	0	0	0	0	0	0	0	0	0	0	0	NoHit
Lj0g3v0010749.1	0	1	0	0	0	1	0	0.114205	0	0	0	0.0250392	NoHit
Lj0g3v0010759.1	0	0	0	0	0	0	0	0	0	0	0	0	NoHit
Lj0g3v0010769.1	0	0	0	0	0	0	0	0	0	0	0	0	NoHit
Lj0g3v0010779.1	0	0	0	0	0	0	0	0	0	0	0	0	NoHit
Lj0g3v0010789.1	0	0	0	0	0	0	0	0	0	0	0	0	laccase-2-like
Lj0g3v0010799.1	0	0	0	0	0	0	0	0	0	0	0	0	NoHit
Lj0g3v0010809.1	0	0	0	0	0	0	0	0	0	0	0	0	NoHit
Lj0g3v0010819.1	0	0	0	0	0	0	0	0	0	0	0	0	NoHit
Lj0g3v0010829.1	0	0	0	0	0	0	0	0	0	0	0	0	NoHit
Lj0g3v0010839.1	0	0	0	0	0	0	0	0	0	0	0	0	NoHit
Lj0g3v0010849.1	0	0	0	2	0	0	0	0	0	0.0707068	0	0	NoHit
Lj0g3v0010859.1	0	0	0	0	0	0	0	0	0	0	0	0	NoHit
Lj0g3v0010869.1	0	0	0	86	0	270	0	0	0	1.02651	0	1.29498	pentatricopeptide repeat-containing protein At5g39710-like
Lj0g3v0010879.1	0	0	0	0	0	0	0	0	0	0	0	0	NoHit
Lj0g3v0010889.1	0	0	0	0	0	0	0	0	0	0	0	0
Lj0g3v0010899.1	0	0	0	2	0	0	0	0	0	0.0182196	0	0	NoHit
Lj0g3v0010909.1	0	0	0	0	0	2	0	0	0	0	0	0.0219093	NoHit
Lj0g3v0010919.1	0	0	0	0	0	0	0	0	0	0	0	0	NoHit
Lj0g3v0010929.1	0	0	0	2	0	0	0	0	0	0.0393911	0	0	probable E3 ubiquitin-protein ligase HECTD4-like
Lj0g3v0010939.1	0	0	0	1	0	0	0	0	0	0.0426784	0	0	NoHit
Lj0g3v0010949.1	0	0	0	0	0	0	0	0	0	0	0	0	NoHit
Lj0g3v0010959.1	0	4	0	0	0	0	0	1.08182	0	0	0	0	NoHit
Lj0g3v0010969.1	0	0	0	0	0	0	0	0	0	0	0	0	NoHit
Lj0g3v0010979.1	0	0	0	0	0	0	0	0	0	0	0	0	S-receptor kinase-like protein 2
Lj0g3v0010989.1	0	0	0	0	0	0	0	0	0	0	0	0	NoHit
Lj0g3v0010999.1	0	0	0	0	0	0	0	0	0	0	0	0	NoHit
Lj0g3v0011009.1	0	0	0	0	0	0	0	0	0	0	0	0	NoHit
Lj0g3v0011019.1	0	0	0	0	2	0	0	0	0	0	0.275104	0	NoHit
Lj0g3v0011029.1	0	0	0	2	25	0	0	0	0	0.0812643	1.12114	0	NoHit
Lj0g3v0011039.1	0	0	0	2	0	0	0	0	0	0.150566	0	0	NoHit
Lj0g3v0011049.1	0	0	0	0	0	0	0	0	0	0	0	0	NoHit
Lj0g3v0011059.1	0	0	0	0	4	0	0	0	0	0	0.295597	0	NoHit
Lj0g3v0011069.1	0	0	0	0	0	197	0	0	0	0	0	6.22805	NoHit
Lj0g3v0011079.1	0	0	0	0	0	0	0	0	0	0	0	0	NoHit
Lj0g3v0011089.1	0	0	0	0	0	0	0	0	0	0	0	0	NoHit
Lj0g3v0011099.1	0	0	0	0	0	0	0	0	0	0	0	0	cdc42-interacting protein 4 homolog
Lj0g3v0011109.1	0	0	0	0	0	0	0	0	0	0	0	0	NoHit
Lj0g3v0011119.1	0	0	0	0	0	0	0	0	0	0	0	0
Lj0g3v0011129.1	13	0	0	2	0	0	0.195015	0	0	0.0440081	0	0	NoHit
Lj0g3v0011139.1	0	0	0	2	0	327	0	0	0	0.0405766	0	2.6658	NoHit
Lj0g3v0011149.1	0	0	0	0	0	0	0	0	0	0	0	0	NoHit
Lj0g3v0011159.1	424	4	0	0	4	183	7.26607	0.184276	0	0	0.110974	1.8484	pentatricopeptide repeat-containing protein
Lj0g3v0011169.1	2	0	0	0	0	0	0.0576936	0	0	0	0	0	NoHit
Lj0g3v0011179.1	0	0	0	0	0	0	0	0	0	0	0	0	NoHit
Lj0g3v0011189.1	0	0	0	0	0	0	0	0	0	0	0	0	NoHit
Lj0g3v0011199.1	0	0	21	4	58	598	0	0	0.109383	0.0343901	0.550368	2.0659	villin-2-like
Lj0g3v0011199.2	0	0	21	4	58	598	0	0	0.105118	0.033049	0.528905	1.98534	villin-2-like
Lj0g3v0011199.3	0	0	21	4	58	512	0	0	0.156456	0.0491899	0.787218	2.53	villin-2-like isoform 1
Lj0g3v0011209.1	0	0	0	0	0	0	0	0	0	0	0	0	unknown
Lj0g3v0011219.1	0	0	0	0	0	0	0	0	0	0	0	0	NoHit
Lj0g3v0011229.1	0	0	0	0	0	0	0	0	0	0	0	0	zeatin O-glucosyltransferase-like
Lj0g3v0011239.1	0	0	0	0	0	0	0	0	0	0	0	0	zeatin O-glucosyltransferase-like
Lj0g3v0011249.1	0	0	0	0	0	0	0	0	0	0	0	0
Lj0g3v0011259.1	0	0	0	0	0	0	0	0	0	0	0	0	NoHit
Lj0g3v0011269.1	0	0	0	0	164	775	0	0	0	0	3.21109	5.52449	zeatin O-glucosyltransferase-like
Lj0g3v0011279.1	0	0	0	0	0	0	0	0	0	0	0	0
Lj0g3v0011289.1	0	0	0	0	0	0	0	0	0	0	0	0	NoHit
Lj0g3v0011299.1	0	0	0	0	0	0	0	0	0	0	0	0	NoHit
Lj0g3v0011309.1	0	0	0	0	0	0	0	0	0	0	0	0	NoHit
Lj0g3v0011319.1	3	0	0	0	0	0	0.372177	0	0	0	0	0	NoHit
Lj0g3v0011329.1	78	0	174	26	0	0	2.06993	0	4.10341	1.01207	0	0	NoHit
Lj0g3v0011339.1	21	0	92	0	0	0	0.987567	0	3.84477	0	0	0	NoHit
Lj0g3v0011349.1	0	0	0	0	0	0	0	0	0	0	0	0	zeatin O-glucosyltransferase-like
Lj0g3v0011359.1	0	0	0	0	0	0	0	0	0	0	0	0	zeatin O-glucosyltransferase-like
Lj0g3v0011369.1	0	0	0	0	0	0	0	0	0	0	0	0	RecName: Full=Zeatin O-glucosyltransferase
Lj0g3v0011379.1	0	0	0	0	0	0	0	0	0	0	0	0	zeatin O-glucosyltransferase-like
Lj0g3v0011389.1	0	0	0	0	0	0	0	0	0	0	0	0	probable methyltransferase PMT15-like
Lj0g3v0011399.1	0	0	0	0	0	0	0	0	0	0	0	0	DNA polymerase IV
Lj0g3v0011409.1	0	0	0	0	0	0	0	0	0	0	0	0
Lj0g3v0011419.1	0	0	0	0	0	0	0	0	0	0	0	0	NoHit
Lj0g3v0011429.1	0	0	0	0	0	0	0	0	0	0	0	0	zeatin O-glucosyltransferase-like
Lj0g3v0011439.1	0	0	0	0	0	0	0	0	0	0	0	0	NoHit
Lj0g3v0011449.1	0	0	0	0	0	0	0	0	0	0	0	0	F-box family protein
Lj0g3v0011459.1	0	0	0	0	0	0	0	0	0	0	0	0	nodulin-26-like
Lj0g3v0011469.1	0	0	0	0	0	0	0	0	0	0	0	0	cryptochrome 1 partial
Lj0g3v0011479.1	0	0	0	0	0	0	0	0	0	0	0	0	Cryptochrome
Lj0g3v0011489.1	0	0	0	0	0	0	0	0	0	0	0	0	synaptonemal complex protein 1-like
Lj0g3v0011499.1	0	0	0	0	0	0	0	0	0	0	0	0	NoHit
Lj0g3v0011509.1	13	0	0	0	5	10	0.751088	0	0	0	0.467677	0.340533	NoHit
Lj0g3v0011519.1	20	2	1	0	6	16	1.34363	0.361206	0.0597014	0	0.652573	0.63355	Transport protein particle (TRAPP) component
Lj0g3v0011529.1	29	0	0	0	44	2	3.9893	0	0	0	9.79896	0.162159	NoHit
Lj0g3v0011549.1	91	0	0	0	73	6	17.3601	0	0	0	22.5456	0.674641	NoHit
Lj0g3v0011559.1	74	0	0	0	32	8	12.0677	0	0	0	8.44837	0.768945	NoHit
Lj0g3v0011569.1	0	0	0	0	0	0	0	0	0	0	0	0	NoHit
Lj0g3v0011579.1	0	0	0	0	0	0	0	0	0	0	0	0	NoHit
Lj0g3v0011589.1	0	0	0	0	0	0	0	0	0	0	0	0	NoHit
Lj0g3v0011599.1	6	0	103	27	29	15	0.057285	0	0.873901	0.378121	0.448246	0.0844097	coronatine-insensitive protein 1-like
Lj0g3v0011609.1	2	0	25	17	26	7	0.243634	0	2.70634	3.03762	5.12755	0.502594	NoHit
Lj0g3v0011629.mrna1	0	0	0	0	0	0	0	0	0	0	0	0	NoHit
Lj0g3v0011639.1	0	0	0	0	0	0	0	0	0	0	0	0	NoHit
Lj0g3v0011649.1	0	0	0	0	0	0	0	0	0	0	0	0	sedoheptulose-17-bisphosphatase chloroplastic-like isoform 2
Lj0g3v0011659.1	0	0	0	0	0	0	0	0	0	0	0	0	sedoheptulose-17-bisphosphatase chloroplastic-like isoform 1
Lj0g3v0011669.1	0	0	0	0	0	0	0	0	0	0	0	0	NoHit
Lj0g3v0011679.1	0	0	0	0	0	0	0	0	0	0	0	0	NoHit
Lj0g3v0011699.1	0	0	0	0	0	0	0	0	0	0	0	0	sedoheptulose-17-bisphosphatase chloroplastic-like isoform 1
Lj0g3v0011709.1	0	0	0	0	0	0	0	0	0	0	0	0	NoHit
Lj0g3v0011729.1	0	0	0	0	0	0	0	0	0	0	0	0	NoHit
Lj0g3v0011739.1	0	0	0	0	0	0	0	0	0	0	0	0	acid phosphatase class IIIB protein
Lj0g3v0011749.1	0	0	0	0	0	0	0	0	0	0	0	0	Uncharacterized protein TCM_036890
Lj0g3v0011759.1	22	0	0	0	0	2	1.65998	0	0	0	0	0.0889452	PIF-like orf1
Lj0g3v0011769.1	0	0	0	0	0	0	0	0	0	0	0	0	NoHit
Lj0g3v0011789.1	0	0	0	0	0	0	0	0	0	0	0	0	NoHit
Lj0g3v0011809.1	0	0	0	0	0	0	0	0	0	0	0	0	NoHit
Lj0g3v0011829.1	0	0	0	0	0	0	0	0	0	0	0	0	NoHit
Lj0g3v0011849.1	0	0	0	0	0	0	0	0	0	0	0	0	NoHit
Lj0g3v0011869.1	0	0	0	0	0	0	0	0	0	0	0	0	NoHit
Lj0g3v0011889.1	0	0	0	0	0	0	0	0	0	0	0	0	Resistance protein
Lj0g3v0011909.1	0	0	0	0	0	0	0	0	0	0	0	0	NoHit
Lj0g3v0011919.1	0	0	0	0	0	0	0	0	0	0	0	0	Cc-nbs-lrr resistance protein
Lj0g3v0011929.1	0	0	0	0	0	0	0	0	0	0	0	0	NoHit
Lj0g3v0011949.1	0	0	0	0	0	0	0	0	0	0	0	0	Cc-nbs-lrr resistance protein
Lj0g3v0011969.1	0	0	0	0	0	0	0	0	0	0	0	0	NBS-LRR type disease resistance protein
Lj0g3v0011979.1	4	0	0	0	3	1	0.231104	0	0	0	0.280606	0.0340533	NoHit
Lj0g3v0011989.1	4	0	0	60	3	0	0.222215	0	0	4.88926	0.269814	0	NoHit
Lj0g3v0011999.1	0	0	0	0	0	0	0	0	0	0	0	0	RNA polymerase subunit sigma24
Lj0g3v0012009.1	0	0	0	0	0	0	0	0	0	0	0	0	50S ribosomal protein L23-like
Lj0g3v0012019.1	0	0	0	0	0	0	0	0	0	0	0	0	NoHit
Lj0g3v0012029.1	101	0	187	171	2	59	3.60208	0	5.92665	8.94553	0.115476	1.24021	Uncharacterized protein isoform 1
Lj0g3v0012039.1	557	0	1225	997	108	1199	12.2296	0	23.9016	32.1091	3.83892	15.5162	Uncharacterized protein isoform 3
Lj0g3v0012049.1	0	0	0	0	0	0	0	0	0	0	0	0	NoHit
Lj0g3v0012059.1	0	0	0	1	0	0	0	0	0	0.0189409	0	0	NoHit
Lj0g3v0012069.1	0	0	0	0	0	0	0	0	0	0	0	0	NoHit
Lj0g3v0012079.1	0	0	0	0	0	0	0	0	0	0	0	0	NoHit
Lj0g3v0012109.1	2	0	0	8	0	0	0.0474685	0	0	0.278512	0	0	NoHit
Lj0g3v0012119.1	0	0	0	0	0	0	0	0	0	0	0	0	NoHit
Lj0g3v0012129.1	0	0	0	0	0	0	0	0	0	0	0	0	NoHit
Lj0g3v0012139.1	0	0	0	0	0	0	0	0	0	0	0	0	NoHit
Lj0g3v0012149.1	0	0	0	0	0	0	0	0	0	0	0	0	NoHit
Lj0g3v0012159.1	3	0	0	0	0	0	0.1256	0	0	0	0	0	NoHit
Lj0g3v0012169.1	0	0	0	2	1	0	0	0	0	0.0959919	0.0529732	0	NoHit
Lj0g3v0012179.1	0	0	0	0	0	0	0	0	0	0	0	0	NoHit
Lj0g3v0012189.1	0	0	0	0	0	0	0	0	0	0	0	0	NoHit
Lj0g3v0012199.1	0	0	0	0	0	0	0	0	0	0	0	0	NoHit
Lj0g3v0012209.1	0	0	0	0	0	0	0	0	0	0	0	0	NoHit
Lj0g3v0012219.1	114	0	90	1	0	6	1.52768	0	1.07178	0.0196564	0	0.0473903	oxidation resistance protein 1-like
Lj0g3v0012229.1	0	0	0	0	0	0	0	0	0	0	0	0	Hematological and neurological expressed 1-like protein
Lj0g3v0012239.1	0	0	0	2	4	0	0	0	0	0.0540282	0.119262	0	NoHit
Lj0g3v0012249.1	4	0	0	0	2	3	0.166433	0	0	0	0.134722	0.0735719	NoHit
Lj0g3v0012259.1	142	231	2922	251	2058	6646	3.23	14.1254	59.0649	8.37461	75.7858	89.1016	GRAS family transcription factor
Lj0g3v0012269.1	0	0	0	0	0	0	0	0	0	0	0	0	NoHit
Lj0g3v0012279.1	0	0	2	0	0	0	0	0	0.161167	0	0	0	NoHit
Lj0g3v0012289.1	0	0	0	0	0	0	0	0	0	0	0	0	NoHit
Lj0g3v0012299.1	0	0	0	0	0	0	0	0	0	0	0	0	NoHit
Lj0g3v0012309.1	0	0	0	0	0	0	0	0	0	0	0	0	NoHit
Lj0g3v0012319.1	0	0	0	0	0	0	0	0	0	0	0	0	NoHit
Lj0g3v0012329.1	0	0	0	0	0	0	0	0	0	0	0	0	NoHit
Lj0g3v0012339.1	0	0	0	2	4	0	0	0	0	0.0188866	0.0416904	0	NoHit
Lj0g3v0012349.1	0	0	0	2	4	0	0	0	0	0.0177561	0.0391948	0	NoHit
Lj0g3v0012359.1	0	0	0	0	3	0	0	0	0	0	0.558024	0	NoHit
Lj0g3v0012369.1	0	0	0	0	0	0	0	0	0	0	0	0	cyclin-dependent kinase-like 5
Lj0g3v0012379.1	0	0	0	0	0	0	0	0	0	0	0	0	NoHit
Lj0g3v0012389.1	3295	4	2453	1183	1503	4988	32.1574	0.104945	21.2745	16.9351	23.7473	28.6922	pre-mRNA-splicing factor SLU7-A-like
Lj0g3v0012399.1	0	0	0	0	0	0	0	0	0	0	0	0	Helicase-like protein
Lj0g3v0012409.1	0	0	0	0	0	0	0	0	0	0	0	0	agamous-like MADS-box protein AGL8-like
Lj0g3v0012419.1	0	0	0	0	0	2	0	0	0	0	0	0.183364	NoHit
Lj0g3v0012429.1	0	0	0	0	177	245	0	0	0	0	2.75274	1.38721	probable galacturonosyltransferase 11-like isoform 1
Lj0g3v0012439.1	0	0	0	0	0	0	0	0	0	0	0	0	NoHit
Lj0g3v0012449.1	0	0	0	0	0	0	0	0	0	0	0	0	NoHit
Lj0g3v0012459.1	0	0	0	0	4	0	0	0	0	0	0.233422	0	RND family efflux transporter MFP subunit
Lj0g3v0012469.1	0	0	0	1	2	2	0	0	0	0.0427399	0.0943441	0.0343477	NoHit
Lj0g3v0012479.1	0	0	0	0	0	0	0	0	0	0	0	0	NoHit
Lj0g3v0012489.1	0	0	1	0	0	1	0	0	0.0509069	0	0	0.0337639	NoHit
Lj0g3v0012499.1	0	0	0	0	0	0	0	0	0	0	0	0	NoHit
Lj0g3v0012509.1	0	0	0	0	0	0	0	0	0	0	0	0	anaphase-promoting complex subunit cdc20-like
Lj0g3v0012519.1	0	0	104	308	32	77	0	0	5.14847	25.1673	2.88594	2.5282	transcription factor bHLH93
Lj0g3v0012529.1	0	0	0	0	0	0	0	0	0	0	0	0	cationic peroxidase 1-like
Lj0g3v0012539.1	0	0	0	2	0	0	0	0	0	0.202467	0	0	NoHit
Lj0g3v0012549.1	0	0	0	0	0	0	0	0	0	0	0	0	NoHit
Lj0g3v0012559.1	0	0	0	0	0	0	0	0	0	0	0	0	NoHit
Lj0g3v0012569.1	0	0	0	0	0	0	0	0	0	0	0	0	NoHit
Lj0g3v0012579.1	0	0	0	0	2	0	0	0	0	0	0.148133	0	NoHit
Lj0g3v0012579.2	0	0	0	0	2	0	0	0	0	0	0.218249	0	NoHit
Lj0g3v0012589.1	0	0	0	0	2	0	0	0	0	0	0.203338	0	NoHit
Lj0g3v0012599.1	0	0	0	43	44	0	0	0	0	3.08078	3.47934	0	NoHit
Lj0g3v0012609.1	0	0	0	0	0	0	0	0	0	0	0	0	NoHit
Lj0g3v0012619.1	0	0	0	0	0	0	0	0	0	0	0	0	NoHit
Lj0g3v0012629.1	0	0	0	0	0	0	0	0	0	0	0	0	NoHit
Lj0g3v0012639.1	0	0	0	0	0	0	0	0	0	0	0	0	similar to AGAP002176-PA
Lj0g3v0012649.1	23	0	0	0	15	0	0.400946	0	0	0	0.423329	0	NoHit
Lj0g3v0012659.1	10	0	0	0	0	3	0.336466	0	0	0	0	0.0594941	NoHit
Lj0g3v0012669.1	0	0	0	0	0	0	0	0	0	0	0	0	nitric oxide reductase CnorB
Lj0g3v0012679.1	0	0	0	0	0	0	0	0	0	0	0	0	60S ribosomal protein L9-like
Lj0g3v0012689.1	0	0	0	0	0	0	0	0	0	0	0	0	NoHit
Lj0g3v0012699.1	0	0	0	0	0	0	0	0	0	0	0	0	NoHit
Lj0g3v0012709.1	0	0	0	2	0	6	0	0	0	0.0847471	0	0.10216	NoHit
Lj0g3v0012719.1	0	0	0	0	0	0	0	0	0	0	0	0	mCG140609
Lj0g3v0012729.1	0	0	0	2	4	0	0	0	0	0.058274	0.128634	0	NoHit
Lj0g3v0012739.1	0	0	0	0	0	0	0	0	0	0	0	0	NoHit
Lj0g3v0012749.1	2	0	0	0	0	2	0.0738015	0	0	0	0	0.0434987	sugar ABC transporter ATP-binding protein
Lj0g3v0012759.1	0	0	0	0	0	0	0	0	0	0	0	0	NoHit
Lj0g3v0012769.1	0	0	0	0	0	0	0	0	0	0	0	0	NoHit
Lj0g3v0012779.1	0	0	0	0	0	3	0	0	0	0	0	0.197547	NoHit
Lj0g3v0012789.1	0	0	0	0	0	14	0	0	0	0	0	0.842733
Lj0g3v0012799.1	0	0	0	0	0	4	0	0	0	0	0	0.115715	polypyrimidine tract-binding protein homolog 3-like
Lj0g3v0012809.1	0	0	0	0	0	0	0	0	0	0	0	0
Lj0g3v0012819.1	0	0	0	0	0	3	0	0	0	0	0	0.0608094	NoHit
Lj0g3v0012829.1	0	0	0	2	0	0	0	0	0	0.13331	0	0	NoHit
Lj0g3v0012839.1	0	0	0	0	0	0	0	0	0	0	0	0	NoHit
Lj0g3v0012849.1	0	0	0	0	0	0	0	0	0	0	0	0
Lj0g3v0012859.1	0	0	0	0	0	0	0	0	0	0	0	0
Lj0g3v0012869.1	35	0	0	18	7	1	0.805183	0	0	0.607402	0.260708	0.0135593	NoHit
Lj0g3v0012879.1	106	0	0	139	99	138	7.46861	0	0	14.3657	11.2927	5.73092	NoHit
Lj0g3v0012889.1	0	0	0	0	0	0	0	0	0	0	0	0	Lymphoid-specific helicase
Lj0g3v0012909.1	0	0	0	0	0	0	0	0	0	0	0	0	NoHit
Lj0g3v0012919.1	0	0	658	80	177	213	0	0	25.2657	5.07034	12.3815	5.42451	two-component response regulator ARR8-like
Lj0g3v0012929.1	0	0	0	127	184	135	0	0	0	0.814488	1.30242	0.347896	NoHit
Lj0g3v0012939.1	74	0	0	723	885	982	0.298266	0	0	4.27452	5.77489	2.33289	polypyrimidine tract-binding protein homolog 3-like
Lj0g3v0012939.2	74	0	0	753	728	1018	0.51124	0	0	7.63071	8.14241	4.14526	NoHit
Lj0g3v0012939.3	74	0	0	696	728	960	0.539243	0	0	7.43942	8.58841	4.12321	polypyrimidine tract-binding protein homolog 3-like
Lj0g3v0012949.1	0	0	0	0	0	0	0	0	0	0	0	0	glycoprotein
Lj0g3v0012959.1	0	0	0	0	0	0	0	0	0	0	0	0	NoHit
Lj0g3v0012969.1	0	0	0	0	0	0	0	0	0	0	0	0	NoHit
Lj0g3v0012979.1	0	0	0	0	0	0	0	0	0	0	0	0	NoHit
Lj0g3v0012989.1	0	0	0	0	0	0	0	0	0	0	0	0	NoHit
Lj0g3v0012999.1	0	0	0	0	2	0	0	0	0	0	0.211893	0	NoHit
Lj0g3v0013009.1	0	0	0	0	1	0	0	0	0	0	0.0725885	0	NoHit
Lj0g3v0013019.1	0	0	0	0	0	0	0	0	0	0	0	0	cytochrome P450 monooxygenase CYP707A16
Lj0g3v0013029.1	8	0	0	150	19	157	0.903759	0	0	24.856	3.47492	10.4538	NoHit
Lj0g3v0013039.1	2	0	29	2	6	0	0.0609084	0	0.78484	0.0893418	0.29582	0	NoHit
Lj0g3v0013049.1	0	0	0	0	0	10	0	0	0	0	0	0.168581	NoHit
Lj0g3v0013059.1	0	0	0	0	0	0	0	0	0	0	0	0	NoHit
Lj0g3v0013069.1	0	0	0	0	0	0	0	0	0	0	0	0	NoHit
Lj0g3v0013079.1	0	0	0	0	0	0	0	0	0	0	0	0	NoHit
Lj0g3v0013089.1	0	0	0	0	0	0	0	0	0	0	0	0	NoHit
Lj0g3v0013099.1	0	0	0	0	0	1	0	0	0	0	0	0.0754345	NoHit
Lj0g3v0013109.1	0	0	0	8	0	0	0	0	0	1.09857	0	0	protein bicaudal D homolog 1-like
Lj0g3v0013119.1	0	0	0	8	0	0	0	0	0	0.746201	0	0	NoHit
Lj0g3v0013129.1	1	0	0	0	0	0	0.0488444	0	0	0	0	0	NoHit
Lj0g3v0013139.1	1	0	0	0	0	2	0.0469179	0	0	0	0	0.055307	NoHit
Lj0g3v0013149.1	0	0	0	0	0	0	0	0	0	0	0	0	NoHit
Lj0g3v0013159.1	0	0	0	12	0	2	0	0	0	0.550987	0	0.0368998	NoHit
Lj0g3v0013169.1	7	0	0	4	0	0	0.417555	0	0	0.349988	0	0	NoHit
Lj0g3v0013179.1	1	0	0	0	0	3	0.0167675	0	0	0	0	0.0296484
Lj0g3v0013189.1	5	0	0	0	0	0	0.193694	0	0	0	0	0	tetraspanin-32 isoform 1
Lj0g3v0013199.1	0	0	0	0	0	1	0	0	0	0	0	0.0236951	NoHit
Lj0g3v0013209.1	0	0	0	0	0	1	0	0	0	0	0	0.00497232	NoHit
Lj0g3v0013219.1	0	0	0	0	0	1	0	0	0	0	0	0.0590032	NoHit
Lj0g3v0013229.1	2	0	0	0	0	0	0.0898738	0	0	0	0	0	NoHit
Lj0g3v0013239.1	0	0	0	0	1	0	0	0	0	0	0.0376292	0
Lj0g3v0013249.1	0	0	0	0	0	0	0	0	0	0	0	0	NoHit
Lj0g3v0013259.1	0	0	0	0	0	0	0	0	0	0	0	0
Lj0g3v0013269.1	0	0	0	1	0	0	0	0	0	0.0332901	0	0	NoHit
Lj0g3v0013279.1	0	0	0	0	0	159	0	0	0	0	0	5.30831	NoHit
Lj0g3v0013289.1	508	24	27	167	404	2026	5.59813	0.710994	0.264411	2.69944	7.20758	13.1592	fatty acid desaturase 3-like
Lj0g3v0013289.2	508	24	27	167	404	2026	5.58292	0.709062	0.263692	2.6921	7.188	13.1235	fatty acid desaturase 3-like
Lj0g3v0013299.1	346	0	0	42	132	464	8.11679	0	0	1.44522	5.01315	6.41561	NoHit
Lj0g3v0013309.1	0	0	0	0	0	0	0	0	0	0	0	0	NoHit
Lj0g3v0013319.1	0	0	0	0	0	0	0	0	0	0	0	0	NoHit
Lj0g3v0013329.1	0	0	0	0	0	0	0	0	0	0	0	0	NoHit
Lj0g3v0013339.1	0	0	0	0	0	0	0	0	0	0	0	0	NoHit
Lj0g3v0013349.1	0	0	0	0	0	0	0	0	0	0	0	0	NoHit
Lj0g3v0013359.1	564	0	754	249	1	0	9.81496	0	11.6605	6.35603	0.0281733	0	NoHit
Lj0g3v0013369.1	563	0	754	182	1	0	8.21411	0	9.77595	3.89494	0.0236201	0	hypothetical protein FG05945.1
Lj0g3v0013379.1	0	0	0	0	0	0	0	0	0	0	0	0	NoHit
Lj0g3v0013389.1	0	0	0	0	2	0	0	0	0	0	0.0538444	0	NoHit
Lj0g3v0013399.1	0	0	0	0	0	0	0	0	0	0	0	0	NoHit
Lj0g3v0013409.1	0	0	0	0	0	0	0	0	0	0	0	0	NoHit
Lj0g3v0013419.1	0	0	0	0	3	0	0	0	0	0	0.0319389	0	Transcription factor X1-like protein
Lj0g3v0013429.1	0	0	0	16	76	74	0	0	0	0.568364	2.97969	1.05626	expansin
Lj0g3v0013439.1	0	0	0	0	0	0	0	0	0	0	0	0	NoHit
Lj0g3v0013449.1	0	0	0	0	0	0	0	0	0	0	0	0	NoHit
Lj0g3v0013459.1	0	0	0	0	0	0	0	0	0	0	0	0	NoHit
Lj0g3v0013459.2	0	0	0	0	0	0	0	0	0	0	0	0	NoHit
Lj0g3v0013469.1	0	0	0	0	0	0	0	0	0	0	0	0	NoHit
Lj0g3v0013479.1	0	0	0	0	0	0	0	0	0	0	0	0	NoHit
Lj0g3v0013489.1	0	0	0	0	0	0	0	0	0	0	0	0	NoHit
Lj0g3v0013499.1	68	0	813	64	53	98	0.657928	0	6.99029	0.908294	0.830183	0.558865	protein OBERON 3-like
Lj0g3v0013509.1	1	0	2	2	0	2	0.00617831	0	0.0109808	0.018125	0	0.00728301	angiomotin-like protein 1-like
Lj0g3v0013519.1	10	0	0	0	0	0	0.646058	0	0	0	0	0	lecithine-cholesterol acyltransferase-like 4-like
Lj0g3v0013529.1	0	0	0	0	0	0	0	0	0	0	0	0	NoHit
Lj0g3v0013529.2	0	0	0	0	0	0	0	0	0	0	0	0	NoHit
Lj0g3v0013529.3	0	0	0	0	0	0	0	0	0	0	0	0	NoHit
Lj0g3v0013539.1	9	0	0	40	0	46	0.262618	0	0	1.71206	0	0.791137	NoHit
Lj0g3v0013549.1	0	0	0	0	0	0	0	0	0	0	0	0	NoHit
Lj0g3v0013559.1	0	0	0	0	0	0	0	0	0	0	0	0	NoHit
Lj0g3v0013569.1	0	0	0	0	0	0	0	0	0	0	0	0	receptor-like protein 12-like
Lj0g3v0013579.1	0	0	0	0	0	0	0	0	0	0	0	0	receptor-like protein 12-like
Lj0g3v0013589.1	0	0	155	0	0	4	0	0	4.58875	0	0	0.0785414	NoHit
Lj0g3v0013599.1	0	0	0	0	0	0	0	0	0	0	0	0	Expansin
Lj0g3v0013609.1	0	0	0	0	0	0	0	0	0	0	0	0	hypothetical protein VITISV_003826
Lj0g3v0013619.1	13	0	0	0	0	0	0.154092	0	0	0	0	0	NoHit
Lj0g3v0013629.1	0	0	0	0	0	0	0	0	0	0	0	0
Lj0g3v0013639.1	0	0	0	0	0	0	0	0	0	0	0	0	NoHit
Lj0g3v0013649.1	0	0	0	0	0	0	0	0	0	0	0	0	NoHit
Lj0g3v0013659.1	80	0	246	0	2	12	2.23135	0	6.09745	0	0.0903101	0.197274	NoHit
Lj0g3v0013669.1	0	0	31	4	12	8	0	0	0.715114	0.152305	0.504299	0.1224	Uncharacterized protein TCM_030812
Lj0g3v0013679.1	0	0	4	0	1	2	0	0	0.312524	0	0.142337	0.10364	NoHit
Lj0g3v0013689.1	0	0	0	0	0	0	0	0	0	0	0	0	NoHit
Lj0g3v0013699.1	0	0	0	0	0	0	0	0	0	0	0	0	NoHit
Lj0g3v0013709.1	0	0	4	1	0	0	0	0	0.0687852	0.0283842	0	0	NoHit
Lj0g3v0013719.1	2	0	0	0	0	0	0.275124	0	0	0	0	0	NoHit
Lj0g3v0013729.1	0	0	0	0	0	0	0	0	0	0	0	0	WRKY transcription factor 6-like
Lj0g3v0013739.1	0	0	0	0	0	0	0	0	0	0	0	0
Lj0g3v0013749.1	2	0	0	0	2	2	0.068781	0	0	0	0.111352	0.0405396	NoHit
Lj0g3v0013759.1	18	0	0	0	0	12	0.130229	0	0	0	0	0.0511713	Zinc finger CCCH domain-containing protein
Lj0g3v0013759.2	18	0	0	0	0	12	0.130089	0	0	0	0	0.0511164	Zinc finger CCCH domain-containing protein
Lj0g3v0013769.1	0	0	0	0	0	0	0	0	0	0	0	0	NoHit
Lj0g3v0013779.1	0	0	0	0	0	0	0	0	0	0	0	0	small ubiquitin-related modifier 1-like
Lj0g3v0013799.1	0	0	0	0	0	0	0	0	0	0	0	0	NoHit
Lj0g3v0013809.1	0	0	0	0	0	0	0	0	0	0	0	0	NoHit
Lj0g3v0013819.1	31	0	4	7	31	12	0.945505	0	0.108417	0.313168	1.53071	0.215722	NoHit
Lj0g3v0013829.1	3	0	0	0	0	14	0.0705405	0	0	0	0	0.194025	NoHit
Lj0g3v0013839.1	0	0	0	0	3	2	0	0	0	0	0.161004	0.0390775	NoHit
Lj0g3v0013849.1	0	0	10	0	9	74	0	0	0.348258	0	0.571001	1.70926	NoHit
Lj0g3v0013859.1	0	0	0	0	0	0	0	0	0	0	0	0	NoHit
Lj0g3v0013869.1	0	0	0	0	2	0	0	0	0	0	0.0494897	0	NoHit
Lj0g3v0013879.1	0	0	0	1	3	10	0	0	0	0.0867295	0.28717	0.348499	NoHit
Lj0g3v0013889.1	0	2	0	10	0	0	0	0.842813	0	2.29934	0	0	Epstein-Barr nuclear antigen 2
Lj0g3v0013899.1	0	0	0	0	0	0	0	0	0	0	0	0
Lj0g3v0013909.1	3	1	0	15	1	0	0.229791	0.205915	0	1.68531	0.124005	0	Epstein-Barr nuclear antigen 2
Lj0g3v0013919.1	0	0	0	0	0	0	0	0	0	0	0	0	NoHit
Lj0g3v0013929.1	4	0	25	12	19	22	0.109602	0	0.608744	0.482301	0.842833	0.355299
Lj0g3v0013939.1	0	0	0	0	0	0	0	0	0	0	0	0	NoHit
Lj0g3v0013949.1	0	0	0	0	0	0	0	0	0	0	0	0	NoHit
Lj0g3v0013959.1	11	0	0	2	0	0	0.741459	0	0	0.197743	0	0	NoHit
Lj0g3v0013969.1	16	0	0	0	0	0	2.43267	0	0	0	0	0	NoHit
Lj0g3v0013979.1	9	0	0	0	0	0	0.220066	0	0	0	0	0	NoHit
Lj0g3v0013989.1	0	0	0	0	0	0	0	0	0	0	0	0	LacI family transcriptional regulator
Lj0g3v0013999.1	83	0	0	1	0	51	2.19398	0	0	0.0387732	0	0.794577	NoHit
Lj0g3v0014009.1	0	0	0	0	0	0	0	0	0	0	0	0	NoHit
Lj0g3v0014019.1	0	0	4	0	0	0	0	0	0.15938	0	0	0	NoHit
Lj0g3v0014029.1	0	0	0	0	0	0	0	0	0	0	0	0	NoHit
Lj0g3v0014039.1	0	0	0	0	0	0	0	0	0	0	0	0	NoHit
Lj0g3v0014049.1	0	0	0	0	0	2	0	0	0	0	0	0.0363374	NoHit
Lj0g3v0014059.1	1	0	0	2	0	2	0.0232432	0	0	0.0681873	0	0.0273992	NoHit
Lj0g3v0014069.1	0	0	0	0	0	0	0	0	0	0	0	0	NoHit
Lj0g3v0014079.1	0	0	0	0	0	0	0	0	0	0	0	0	NoHit
Lj0g3v0014089.1	0	0	0	0	0	0	0	0	0	0	0	0	NoHit
Lj0g3v0014099.1	0	0	0	0	0	0	0	0	0	0	0	0
Lj0g3v0014109.1	89	28	0	0	0	0	4.82499	4.08075	0	0	0	0	NoHit
Lj0g3v0014119.1	0	0	0	0	0	0	0	0	0	0	0	0	NoHit
Lj0g3v0014129.1	0	0	0	0	2	0	0	0	0	0	0.0948911	0
Lj0g3v0014139.1	65	33	0	0	0	13	5.97456	8.15422	0	0	0	0.704284	NoHit
Lj0g3v0014149.1	63	30	0	0	0	7	10.8886	13.9388	0	0	0	0.713082	NoHit
Lj0g3v0014159.1	2	0	0	0	0	15	0.141906	0	0	0	0	0.627297	NoHit
Lj0g3v0014169.1	0	0	0	0	0	0	0	0	0	0	0	0	NoHit
Lj0g3v0014179.1	0	0	0	2	0	0	0	0	0	0.107664	0	0	NoHit
Lj0g3v0014189.1	0	0	0	0	0	0	0	0	0	0	0	0	NoHit
Lj0g3v0014199.1	0	0	1	0	0	0	0	0	0.0271863	0	0	0	NoHit
Lj0g3v0014209.1	0	0	0	0	0	0	0	0	0	0	0	0	NoHit
Lj0g3v0014219.1	0	0	0	0	0	0	0	0	0	0	0	0	NoHit
Lj0g3v0014229.1	0	6	0	0	0	0	0	0.345518	0	0	0	0	NoHit
Lj0g3v0014239.1	6	0	0	1	9	23	0.206694	0	0	0.0505306	0.501937	0.467	serine/threonine-protein kinase CBK1-like
Lj0g3v0014249.1	0	0	0	0	0	0	0	0	0	0	0	0	xyloglucan endotransglycosylase
Lj0g3v0014259.1	0	0	0	0	0	2	0	0	0	0	0	0.137788	NoHit
Lj0g3v0014269.1	6	0	10	26	25	12	0.0924768	0	0.136967	0.587804	0.623808	0.109012	ABC transporter I family member 19-like
Lj0g3v0014279.1	0	0	0	0	0	0	0	0	0	0	0	0	NoHit
Lj0g3v0014289.1	0	0	0	0	0	0	0	0	0	0	0	0
Lj0g3v0014299.1	16	5	0	6	0	0	0.0752957	0.0632551	0	0.041417	0	0	DNA repair protein rhp26-like
Lj0g3v0014309.1	16	0	118	18	19	69	0.224217	0	1.46949	0.369998	0.431054	0.569915	Non-intrinsic ABC protein 4
Lj0g3v0014319.1	0	0	0	0	0	0	0	0	0	0	0	0	NoHit
Lj0g3v0014329.1	46	30	52	38	26	66	2.71193	4.75464	2.72433	3.28611	2.48155	2.29338	NoHit
Lj0g3v0014339.1	0	0	0	0	0	0	0	0	0	0	0	0	NoHit
Lj0g3v0014349.1	0	0	0	0	0	0	0	0	0	0	0	0	NoHit
Lj0g3v0014359.1	0	0	0	0	0	0	0	0	0	0	0	0	NoHit
Lj0g3v0014369.1	0	0	4	0	0	0	0	0	0.0566434	0	0	0	NoHit
Lj0g3v0014379.1	0	0	0	0	0	0	0	0	0	0	0	0	NoHit
Lj0g3v0014389.1	0	0	0	0	0	0	0	0	0	0	0	0	NoHit
Lj0g3v0014399.1	0	0	0	0	0	4	0	0	0	0	0	0.0645997	NoHit
Lj0g3v0014409.1	0	0	0	0	0	0	0	0	0	0	0	0	NoHit
Lj0g3v0014419.1	0	0	0	0	0	0	0	0	0	0	0	0	NoHit
Lj0g3v0014429.1	0	0	0	0	0	0	0	0	0	0	0	0	xylobiose ABC transporter inner membrane subunit BxlG
Lj0g3v0014439.1	0	0	0	39	0	0	0	0	0	3.08479	0	0	NoHit
Lj0g3v0014449.1	0	0	0	1	0	0	0	0	0	0.0877559	0	0	NoHit
Lj0g3v0014459.1	0	0	0	0	0	0	0	0	0	0	0	0	Os08g0555200
Lj0g3v0014469.1	0	0	0	0	0	0	0	0	0	0	0	0	NoHit
Lj0g3v0014479.1	0	0	139	0	3	47	0	0	4.24804	0	0.167028	0.952681	hypothetical protein
Lj0g3v0014489.1	0	0	0	0	0	0	0	0	0	0	0	0	NoHit
Lj0g3v0014499.1	126	106	247	37	100	59	2.67639	6.05285	4.66242	1.15281	3.4388	0.738656	6-phospho-beta-glucosidase
Lj0g3v0014509.1	0	0	0	2	0	0	0	0	0	0.237292	0	0	NoHit
Lj0g3v0014519.1	0	0	0	2	0	2	0	0	0	0.0215407	0	0.00865552
Lj0g3v0014529.1	0	0	0	2	2	2	0	0	0	0.0494358	0.0545624	0.0198644	NoHit
Lj0g3v0014539.1	0	0	0	0	0	0	0	0	0	0	0	0	NoHit
Lj0g3v0014549.1	0	0	0	0	1	0	0	0	0	0	0.0922181	0	NoHit
Lj0g3v0014559.1	0	0	0	0	0	0	0	0	0	0	0	0	NoHit
Lj0g3v0014569.1	0	0	0	0	1	0	0	0	0	0	0.0676393	0	NoHit
Lj0g3v0014579.1	0	0	0	0	0	0	0	0	0	0	0	0	E3 ubiquitin-protein ligase PUB24-like
Lj0g3v0014589.1	0	0	0	1	0	3	0	0	0	0.0573723	0	0.0691605	NoHit
Lj0g3v0014599.1	0	0	0	0	2	0	0	0	0	0	0.136977	0	NoHit
Lj0g3v0014609.1	0	0	197	49	38	32	0	0	7.39064	3.03426	2.59712	0.796236	NoHit
Lj0g3v0014619.1	0	0	0	0	0	0	0	0	0	0	0	0	NoHit
Lj0g3v0014629.1	0	0	0	0	0	0	0	0	0	0	0	0	NoHit
Lj0g3v0014639.1	2	0	0	4	0	24	0.0361746	0	0	0.106123	0	0.255857	NoHit
Lj0g3v0014649.1	0	0	0	1	2	8	0	0	0	0.0716461	0.158152	0.230312	NoHit
Lj0g3v0014659.1	0	0	0	0	0	0	0	0	0	0	0	0	NoHit
Lj0g3v0014669.1	0	0	0	0	0	2	0	0	0	0	0	0.0255765	NoHit
Lj0g3v0014679.1	0	0	0	0	0	0	0	0	0	0	0	0	NoHit
Lj0g3v0014689.1	0	0	0	1	0	6	0	0	0	0.02665	0	0.0642515	AMP-binding protein
Lj0g3v0014699.1	0	0	0	0	0	2	0	0	0	0	0	0.10501	NoHit
Lj0g3v0014709.1	0	0	0	0	0	0	0	0	0	0	0	0	NoHit
Lj0g3v0014719.1	0	0	0	0	0	0	0	0	0	0	0	0	NoHit
Lj0g3v0014729.1	0	0	0	0	0	0	0	0	0	0	0	0	NoHit
Lj0g3v0014739.1	0	0	0	0	0	0	0	0	0	0	0	0	NoHit
Lj0g3v0014749.1	0	0	0	0	0	0	0	0	0	0	0	0	NoHit
Lj0g3v0014759.1	0	0	0	0	0	0	0	0	0	0	0	0	NoHit
Lj0g3v0014769.1	0	0	0	0	0	0	0	0	0	0	0	0	NoHit
Lj0g3v0014779.1	0	0	0	0	0	0	0	0	0	0	0	0	NoHit
Lj0g3v0014789.1	0	0	0	0	0	0	0	0	0	0	0	0	NoHit
Lj0g3v0014799.1	0	0	0	0	0	0	0	0	0	0	0	0	NoHit
Lj0g3v0014809.1	1286	412	673	832	1255	2278	20.6389	17.7753	9.59833	19.586	32.6075	21.5482	NoHit
Lj0g3v0014819.1	2286	983	1175	1777	1920	3728	42.6444	49.2964	19.4787	48.624	57.9851	40.9896	acyl-protein thioesterase 2-like
Lj0g3v0014819.2	2280	981	1170	1777	1906	3719	46.7599	54.0858	21.3236	53.4569	63.2835	44.9548	acyl-protein thioesterase 2-like
Lj0g3v0014829.1	272	0	0	0	0	0	2.62043	0	0	0	0	0	serine/threonine-protein phosphatase 7 long form homolog
Lj0g3v0014839.1	21	0	0	0	0	0	0.347507	0	0	0	0	0	hypothetical protein unknown function
Lj0g3v0014849.1	0	0	0	0	0	0	0	0	0	0	0	0	NoHit
Lj0g3v0014859.1	0	0	0	0	0	0	0	0	0	0	0	0
Lj0g3v0014869.1	0	0	0	0	0	0	0	0	0	0	0	0	NoHit
Lj0g3v0014879.1	0	0	0	0	0	0	0	0	0	0	0	0	NoHit
Lj0g3v0014889.1	15	0	0	9	2	4	0.905445	0	0	0.796876	0.195447	0.142312	serine/threonine-protein phosphatase 2A regulatory subunit B'' subunit alpha-like
Lj0g3v0014899.1	23	0	0	5	0	0	3.25243	0	0	1.03711	0	0	NoHit
Lj0g3v0014909.1	0	0	0	0	0	0	0	0	0	0	0	0	NoHit
Lj0g3v0014919.1	0	0	0	0	0	0	0	0	0	0	0	0	NoHit
Lj0g3v0014929.1	0	0	0	0	0	0	0	0	0	0	0	0	NoHit
Lj0g3v0014939.1	0	0	0	0	0	0	0	0	0	0	0	0	NoHit
Lj0g3v0014949.1	0	0	0	0	0	0	0	0	0	0	0	0	NoHit
Lj0g3v0014959.1	0	0	0	0	0	0	0	0	0	0	0	0	NoHit
Lj0g3v0014969.1	0	0	0	0	0	0	0	0	0	0	0	0	NoHit
Lj0g3v0014979.1	0	0	0	2	0	2	0	0	0	0.0496842	0	0.0199642	NoHit
Lj0g3v0014989.1	0	0	1	0	0	2	0	0	0.0296048	0	0	0.0392707	NoHit
Lj0g3v0014999.1	0	0	0	0	0	0	0	0	0	0	0	0	NoHit
Lj0g3v0015009.1	0	0	0	0	0	0	0	0	0	0	0	0	NoHit
Lj0g3v0015019.1	0	0	0	0	0	0	0	0	0	0	0	0	NoHit
Lj0g3v0015029.1	0	0	0	0	0	0	0	0	0	0	0	0	NoHit
Lj0g3v0015039.1	0	0	0	0	0	0	0	0	0	0	0	0	NoHit
Lj0g3v0015049.1	0	0	0	0	0	0	0	0	0	0	0	0	NoHit
Lj0g3v0015059.1	0	0	0	0	0	0	0	0	0	0	0	0	NoHit
Lj0g3v0015069.1	0	0	0	0	0	0	0	0	0	0	0	0	Uncharacterized protein TCM_031281
Lj0g3v0015079.1	2	0	4	4	3	2	0.0159791	0	0.0284	0.0468771	0.0388037	0.00941814	Heat shock protein SSB
Lj0g3v0015089.1	1	0	4	0	3	1	0.0331502	0	0.117837	0	0.161004	0.0195388	NoHit
Lj0g3v0015099.1	0	0	0	0	0	0	0	0	0	0	0	0	NoHit
Lj0g3v0015109.1	0	1	0	0	0	0	0	0.316055	0	0	0	0	NoHit
Lj0g3v0015119.1	0	0	0	2	0	0	0	0	0	0.157355	0	0	NoHit
Lj0g3v0015129.1	0	0	0	0	0	0	0	0	0	0	0	0	NoHit
Lj0g3v0015139.1	0	0	0	0	0	0	0	0	0	0	0	0	NoHit
Lj0g3v0015149.1	0	0	0	0	29	0	0	0	0	0	0.364727	0	beta-glucosidase D7
Lj0g3v0015159.1	0	0	0	0	0	0	0	0	0	0	0	0	beta-glucosidase D7
Lj0g3v0015169.1	0	0	0	0	0	0	0	0	0	0	0	0	NoHit
Lj0g3v0015179.1	0	0	0	0	0	0	0	0	0	0	0	0	NoHit
Lj0g3v0015189.1	0	0	0	0	0	0	0	0	0	0	0	0	NoHit
Lj0g3v0015199.1	0	0	1	0	0	0	0	0	0.0607099	0	0	0	NoHit
Lj0g3v0015209.1	0	42	0	0	0	91	0	4.50331	0	0	0	2.13925	RNA polymerase II large subunit
Lj0g3v0015219.1	0	0	0	0	0	1	0	0	0	0	0	0.0633971	NoHit
Lj0g3v0015229.1	0	0	0	0	0	0	0	0	0	0	0	0	NoHit
Lj0g3v0015239.1	0	0	0	0	0	0	0	0	0	0	0	0	NoHit
Lj0g3v0015249.1	0	0	0	0	0	0	0	0	0	0	0	0	NoHit
Lj0g3v0015259.1	0	0	0	0	0	0	0	0	0	0	0	0	NoHit
Lj0g3v0015269.1	0	0	0	0	0	0	0	0	0	0	0	0	NoHit
Lj0g3v0015279.1	0	0	0	0	0	0	0	0	0	0	0	0	NoHit
Lj0g3v0015289.1	0	0	0	0	0	0	0	0	0	0	0	0	Glutamate-gated kainate-type ion channel receptor subunit GluR5
Lj0g3v0015299.1	2	0	0	0	0	0	0.0225562	0	0	0	0	0	NoHit
Lj0g3v0015299.2	2	0	0	0	0	0	0.0445901	0	0	0	0	0	NoHit
Lj0g3v0015309.1	6	0	0	0	0	0	0.0356328	0	0	0	0	0	NoHit
Lj0g3v0015319.1	18	0	0	0	0	0	0.522972	0	0	0	0	0
Lj0g3v0015329.1	0	0	0	0	0	0	0	0	0	0	0	0
Lj0g3v0015339.1	0	0	0	0	0	0	0	0	0	0	0	0	oxidoreductase family protein
Lj0g3v0015349.1	0	0	0	0	0	0	0	0	0	0	0	0	NoHit
Lj0g3v0015359.1	0	0	0	0	0	0	0	0	0	0	0	0	NoHit
Lj0g3v0015369.1	22	0	580	126	55	0	0.379586	0	8.89306	3.18886	1.53631	0	rho guanine nucleotide exchange factor 8-like
Lj0g3v0015369.2	22	0	580	126	55	0	0.382524	0	8.96188	3.21354	1.5482	0	rho guanine nucleotide exchange factor 8-like
Lj0g3v0015379.1	0	0	0	0	0	0	0	0	0	0	0	0	Uncharacterized protein TCM_046898
Lj0g3v0015389.1	0	0	0	0	0	146	0	0	0	0	0	1.69273	NoHit
Lj0g3v0015389.2	0	0	0	0	0	146	0	0	0	0	0	1.03517	NoHit
Lj0g3v0015399.1	0	0	0	0	3	0	0	0	0	0	0.133441	0	NoHit
Lj0g3v0015409.1	0	0	0	24	0	14	0	0	0	0.620101	0	0.145349	acylamino-acid-releasing enzyme-like isoform X3
Lj0g3v0015419.1	0	0	0	0	0	0	0	0	0	0	0	0
Lj0g3v0015429.1	0	0	0	0	0	0	0	0	0	0	0	0	NoHit
Lj0g3v0015439.1	0	0	0	3	4	0	0	0	0	0.0430084	0.0632913	0	NoHit
Lj0g3v0015449.1	0	0	0	0	0	0	0	0	0	0	0	0	NoHit
Lj0g3v0015459.1	0	0	0	0	0	0	0	0	0	0	0	0	NoHit
Lj0g3v0015469.1	25	51	0	18	0	2	0.674053	3.69658	0	0.711876	0	0.0317831	NoHit
Lj0g3v0015479.1	0	0	0	0	0	0	0	0	0	0	0	0	NoHit
Lj0g3v0015489.1	0	8	0	1	2	0	0	0.275771	0	0.0188088	0.0415186	0	NoHit
Lj0g3v0015499.1	0	0	281	118	327	308	0	0	15.682	10.8697	33.2458	11.4004	NoHit
Lj0g3v0015509.1	20	0	1	0	23	0	0.14136	0	0.00628106	0	0.263181	0	NoHit
Lj0g3v0015519.1	0	0	0	0	0	0	0	0	0	0	0	0	Pentatricopeptide repeat-containing protein
Lj0g3v0015529.1	0	0	0	0	0	0	0	0	0	0	0	0
Lj0g3v0015539.1	0	0	0	0	0	0	0	0	0	0	0	0
Lj0g3v0015549.1	0	0	0	0	0	0	0	0	0	0	0	0	NoHit
Lj0g3v0015559.1	0	0	0	0	0	0	0	0	0	0	0	0	NoHit
Lj0g3v0015569.1	4	0	0	0	0	0	0.0586133	0	0	0	0	0	NoHit
Lj0g3v0015579.1	0	0	0	0	0	0	0	0	0	0	0	0	acylamino-acid-releasing enzyme-like isoform X2
Lj0g3v0015589.1	0	0	0	0	0	0	0	0	0	0	0	0	NoHit
Lj0g3v0015599.1	0	0	0	0	0	0	0	0	0	0	0	0	lysM domain receptor-like kinase 4-like
Lj0g3v0015609.1	2	0	0	3	0	2	0.0245557	0	0	0.0540282	0	0.0144732	NoHit
Lj0g3v0015619.1	0	0	0	0	0	0	0	0	0	0	0	0	DNA-directed RNA polymerase II subunit RPB3-like
Lj0g3v0015629.1	0	0	0	0	0	0	0	0	0	0	0	0	NoHit
Lj0g3v0015639.1	0	0	0	0	0	0	0	0	0	0	0	0	NoHit
Lj0g3v0015649.1	0	0	0	0	0	0	0	0	0	0	0	0	NoHit
Lj0g3v0015659.1	0	0	0	0	0	0	0	0	0	0	0	0	NAD(P)H dehydrogenase 18
Lj0g3v0015669.1	0	0	24	0	10	0	0	0	0.674934	0	0.512323	0	NoHit
Lj0g3v0015679.1	0	0	230	0	0	2	0	0	6.3005	0	0	0.0363374	NoHit
Lj0g3v0015689.1	0	0	0	0	0	0	0	0	0	0	0	0	NoHit
Lj0g3v0015699.1	229	0	2176	568	141	1063	3.7679	0	31.8169	13.7085	3.75588	10.3088	CBL-interacting serine/threonine-protein kinase 7-like
Lj0g3v0015709.1	229	0	2176	568	139	1063	5.81022	0	49.0627	21.1389	5.70954	15.8965	CBL-interacting serine/threonine-protein kinase 7-like
Lj0g3v0015719.1	0	0	0	0	0	0	0	0	0	0	0	0	NoHit
Lj0g3v0015719.2	0	0	0	0	0	0	0	0	0	0	0	0	NoHit
Lj0g3v0015719.3	0	0	0	0	0	0	0	0	0	0	0	0	NoHit
Lj0g3v0015729.1	298	471	494	177	0	0	6.84	29.0627	10.0763	5.95923	0	0	exostosin-2-like
Lj0g3v0015739.1	0	0	0	0	0	4	0	0	0	0	0	0.0771434	NoHit
Lj0g3v0015749.1	0	0	0	6	4	0	0	0	0	0.104075	0.0765788	0	binding protein
Lj0g3v0015759.1	0	0	0	0	3	6	0	0	0	0	0.208962	0.152153	NoHit
Lj0g3v0015769.1	0	0	0	0	0	0	0	0	0	0	0	0	NoHit
Lj0g3v0015779.1	0	0	0	0	0	0	0	0	0	0	0	0	NoHit
Lj0g3v0015789.1	3182	871	18125	6017	3313	14305	38.9263	28.6442	197.041	107.969	65.6135	103.144	nematode resistance protein-like HSPRO2-like
Lj0g3v0015799.1	0	0	0	0	1	0	0	0	0	0	0.0228135	0	NoHit
Lj0g3v0015809.1	0	0	0	0	0	0	0	0	0	0	0	0	NoHit
Lj0g3v0015819.1	0	0	0	0	0	2	0	0	0	0	0	0.0180586	NoHit
Lj0g3v0015829.1	0	0	0	0	0	0	0	0	0	0	0	0	Aquaporin protein PIP11
Lj0g3v0015839.1	0	0	0	0	0	0	0	0	0	0	0	0	NoHit
Lj0g3v0015849.1	0	0	0	0	0	0	0	0	0	0	0	0
Lj0g3v0015859.1	0	0	0	0	0	0	0	0	0	0	0	0
Lj0g3v0015869.1	0	0	0	0	0	0	0	0	0	0	0	0	NoHit
Lj0g3v0015879.1	0	0	0	0	0	0	0	0	0	0	0	0	potassium transporter TrkA
Lj0g3v0015889.1	0	0	0	0	0	0	0	0	0	0	0	0	NoHit
Lj0g3v0015899.1	0	0	0	0	0	0	0	0	0	0	0	0	NoHit
Lj0g3v0015909.1	0	0	0	0	4	0	0	0	0	0	0.124123	0	Replication protein A1-like protein
Lj0g3v0015919.1	0	0	0	0	0	0	0	0	0	0	0	0	NoHit
Lj0g3v0015929.1	563	839	898	315	611	0	18.4518	73.921	26.1542	15.1432	32.4191	0	NoHit
Lj0g3v0015929.2	564	840	927	315	614	0	15.2677	61.1293	22.3003	12.5079	26.9087	0	NoHit
Lj0g3v0015939.1	0	0	2	2	0	0	0	0	0.0452079	0.0746201	0	0	NoHit
Lj0g3v0015949.1	13	0	15	27	13	50	0.995761	0	1.02103	3.03356	1.61207	2.25732
Lj0g3v0015959.1	0	0	0	0	0	0	0	0	0	0	0	0
Lj0g3v0015969.1	0	0	12	2	21	60	0	0	0.469807	0.129244	1.49779	1.55799
Lj0g3v0015979.1	0	0	123	28	58	81	0	0	4.03344	1.51555	3.46491	1.7617	Aldehyde dehydrogenase family 3 member H1
Lj0g3v0015989.1	0	0	0	0	0	0	0	0	0	0	0	0	NoHit
Lj0g3v0015999.1	0	0	0	0	0	0	0	0	0	0	0	0	NoHit
Lj0g3v0016009.1	6	0	0	0	0	0	0.158808	0	0	0	0	0	NoHit
Lj0g3v0016019.1	0	0	0	0	1	0	0	0	0	0	0.0457866	0	NoHit
Lj0g3v0016029.1	0	0	0	0	0	0	0	0	0	0	0	0	NoHit
Lj0g3v0016039.1	0	0	2	0	0	1	0	0	0.0479843	0	0	0.0159128	RecName: Full=Protein Dok-7
Lj0g3v0016049.1	76	102	84	16	11	34	14.0995	50.8703	13.8485	4.35398	3.30378	3.71774	NoHit
Lj0g3v0016089.1	108	151	114	21	18	45	19.4994	73.2909	18.291	5.56153	5.26137	4.78874	NoHit
Lj0g3v0016099.1	97	133	106	21	17	41	40.0305	147.552	38.8741	12.7121	11.3579	9.97275	NoHit
Lj0g3v0016109.1	0	0	0	0	0	0	0	0	0	0	0	0	NoHit
Lj0g3v0016119.1	0	0	0	0	0	0	0	0	0	0	0	0	CTP synthase
Lj0g3v0016129.1	0	0	0	2	0	1	0	0	0	0.0450782	0	0.00905673	NoHit
Lj0g3v0016139.1	0	0	0	0	1	0	0	0	0	0	0.0459795	0	NoHit
Lj0g3v0016149.1	0	0	0	0	0	0	0	0	0	0	0	0	NoHit
Lj0g3v0016159.1	0	0	0	0	1	0	0	0	0	0	0.0695062	0	NoHit
Lj0g3v0016169.1	0	0	0	2	0	0	0	0	0	0.0572616	0	0	NoHit
Lj0g3v0016179.1	0	0	0	2	1	0	0	0	0	0.0430813	0.0237745	0	NoHit
Lj0g3v0016189.1	4	0	0	0	0	2	0.109602	0	0	0	0	0.0322999	NoHit
Lj0g3v0016199.1	0	0	4	4	0	0	0	0	0.0366737	0.0605336	0	0	NoHit
Lj0g3v0016209.1	0	0	0	0	0	0	0	0	0	0	0	0	NoHit
Lj0g3v0016219.1	0	0	0	0	0	0	0	0	0	0	0	0	NoHit
Lj0g3v0016229.1	0	0	0	0	0	0	0	0	0	0	0	0	NoHit
Lj0g3v0016239.1	0	0	0	0	0	0	0	0	0	0	0	0	NoHit
Lj0g3v0016249.1	0	0	0	0	0	0	0	0	0	0	0	0	NoHit
Lj0g3v0016259.1	0	0	0	0	0	0	0	0	0	0	0	0	NoHit
Lj0g3v0016269.1	0	0	0	0	2	0	0	0	0	0	0.12058	0	NoHit
Lj0g3v0016279.1	0	0	0	4	0	0	0	0	0	0.111092	0	0	NoHit
Lj0g3v0016289.1	0	0	0	0	0	7	0	0	0	0	0	0.0853073	NoHit
Lj0g3v0016299.1	0	0	0	1	0	0	0	0	0	0.0108889	0	0	NoHit
Lj0g3v0016309.1	0	0	19	0	0	0	0	0	0.183172	0	0	0	NoHit
Lj0g3v0016319.1	0	0	0	0	0	0	0	0	0	0	0	0	NoHit
Lj0g3v0016329.1	0	0	0	0	0	0	0	0	0	0	0	0	NoHit
Lj0g3v0016339.1	0	0	0	43	0	26	0	0	0	2.89874	0	0.704284	NoHit
Lj0g3v0016349.1	0	0	0	0	0	0	0	0	0	0	0	0	NoHit
Lj0g3v0016359.1	30	0	0	0	0	0	1.91372	0	0	0	0	0	NoHit
Lj0g3v0016369.1	0	0	0	0	0	0	0	0	0	0	0	0	NoHit
Lj0g3v0016389.1	0	0	0	0	0	0	0	0	0	0	0	0	NoHit
Lj0g3v0016399.1	0	0	0	0	0	0	0	0	0	0	0	0	NoHit
Lj0g3v0016399.2	0	0	0	0	0	0	0	0	0	0	0	0	NoHit
Lj0g3v0016409.1	0	0	0	0	0	8	0	0	0	0	0	0.201159	mKIAA0018 protein
Lj0g3v0016419.1	0	0	0	0	0	10	0	0	0	0	0	0.0497232	NoHit
Lj0g3v0016429.1	0	0	0	0	0	0	0	0	0	0	0	0	NoHit
Lj0g3v0016439.1	0	0	0	0	0	0	0	0	0	0	0	0	NoHit
Lj0g3v0016449.1	0	0	0	0	0	0	0	0	0	0	0	0	NoHit
Lj0g3v0016459.1	0	0	0	0	0	0	0	0	0	0	0	0	voltage-dependent calcium channel subunit alpha-2/delta-2
Lj0g3v0016469.1	0	0	0	0	0	0	0	0	0	0	0	0	SAP30-binding protein
Lj0g3v0016479.1	24	10	0	0	0	4	0.559768	0.627006	0	0	0	0.054988
Lj0g3v0016489.1	0	0	13	0	0	0	0	0	0.811151	0	0	0	NoHit
Lj0g3v0016499.1	0	0	0	0	0	0	0	0	0	0	0	0
Lj0g3v0016509.1	0	0	0	0	1	0	0	0	0	0	0.120802	0	NoHit
Lj0g3v0016519.1	0	0	0	0	3	0	0	0	0	0	0.188146	0	very-long-chain (3R)-3-hydroxyacyl-
Lj0g3v0016529.1	0	0	0	0	0	0	0	0	0	0	0	0	NoHit
Lj0g3v0016539.1	0	0	0	0	0	0	0	0	0	0	0	0	NoHit
Lj0g3v0016549.1	0	0	0	0	0	0	0	0	0	0	0	0	baculoviral IAP repeat-containing protein 7-A-like partial
Lj0g3v0016559.1	0	0	0	8	0	0	0	0	0	0.0686211	0	0	diphenol oxidase
Lj0g3v0016569.1	0	0	0	0	0	0	0	0	0	0	0	0	NoHit
Lj0g3v0016579.1	0	0	0	0	0	0	0	0	0	0	0	0	NoHit
Lj0g3v0016589.1	0	0	2	9	64	2	0	0	0.011165	0.0829305	0.650884	0.00740519	methyl-accepting chemotaxis protein
Lj0g3v0016599.1	0	0	0	0	0	0	0	0	0	0	0	0	NoHit
Lj0g3v0016609.1	0	0	0	0	0	0	0	0	0	0	0	0	NoHit
Lj0g3v0016619.1	0	0	0	0	0	0	0	0	0	0	0	0	MRP-like transporter
Lj0g3v0016629.1	0	0	0	0	0	0	0	0	0	0	0	0	NoHit
Lj0g3v0016639.1	0	0	0	0	0	0	0	0	0	0	0	0	NoHit
Lj0g3v0016649.1	12	0	0	3	0	0	0.285818	0	0	0.104811	0	0
Lj0g3v0016659.1	76	72	0	3	0	75	0.889376	2.26506	0	0.0514956	0	0.517303	8-amino-7-oxononanoate synthase-like
Lj0g3v0016669.1	3	3	0	1	0	0	0.0254253	0.0683505	0	0.0124315	0	0	putative protein
Lj0g3v0016679.1	65	6	0	5	3	6	1.19709	0.297057	0	0.135071	0.0894465	0.0651292	geminivirus Rep-interacting motor protein-like isoform X3
Lj0g3v0016689.1	0	0	0	0	0	0	0	0	0	0	0	0	NoHit
Lj0g3v0016699.1	96	23	0	2	4	11	1.48415	0.955897	0	0.0453539	0.100114	0.100233
Lj0g3v0016709.1	0	0	0	0	0	0	0	0	0	0	0	0	NoHit
Lj0g3v0016719.1	76	0	0	0	0	164	2.91621	0	0	0	0	3.70903	NoHit
Lj0g3v0016729.1	91	0	0	0	0	285	2.40859	0	0	0	0	4.44609	NoHit
Lj0g3v0016739.1	0	0	0	0	0	0	0	0	0	0	0	0	NoHit
Lj0g3v0016749.1	0	0	0	0	0	0	0	0	0	0	0	0	probable pectate lyase 5-like partial
Lj0g3v0016749.2	0	0	0	0	0	0	0	0	0	0	0	0	probable pectate lyase 5-like partial
Lj0g3v0016759.1	0	0	1	0	0	4	0	0	0.0315819	0	0	0.0837867	NoHit
Lj0g3v0016769.1	0	0	0	0	0	0	0	0	0	0	0	0	NoHit
Lj0g3v0016779.1	0	0	0	0	2	0	0	0	0	0	0.123305	0	NoHit
Lj0g3v0016789.1	0	0	0	0	0	0	0	0	0	0	0	0	NoHit
Lj0g3v0016799.1	3	0	0	0	0	0	0.331502	0	0	0	0	0	aspartate-semialdehyde dehydrogenase
Lj0g3v0016809.1	0	0	0	0	0	0	0	0	0	0	0	0	NoHit
Lj0g3v0016819.1	0	0	0	0	0	0	0	0	0	0	0	0	multidrug efflux ABC transporter
Lj0g3v0016829.1	0	0	0	0	0	0	0	0	0	0	0	0	NoHit
Lj0g3v0016839.1	0	0	0	0	0	0	0	0	0	0	0	0	NoHit
Lj0g3v0016849.1	0	0	0	0	0	0	0	0	0	0	0	0	NoHit
Lj0g3v0016859.1	0	0	0	0	0	0	0	0	0	0	0	0	NoHit
Lj0g3v0016869.1	0	0	0	0	2	0	0	0	0	0	0.0755188	0	NoHit
Lj0g3v0016879.1	0	0	0	0	0	0	0	0	0	0	0	0	NoHit
Lj0g3v0016889.1	0	0	0	0	0	0	0	0	0	0	0	0	NoHit
Lj0g3v0016899.1	0	0	0	0	0	0	0	0	0	0	0	0	NoHit
Lj0g3v0016909.1	0	0	0	0	0	0	0	0	0	0	0	0	NoHit
Lj0g3v0016919.1	0	0	0	0	0	0	0	0	0	0	0	0	NoHit
Lj0g3v0016929.1	0	0	0	0	0	0	0	0	0	0	0	0	NoHit
Lj0g3v0016939.1	0	0	0	2	0	2	0	0	0	0.0331228	0	0.0133095	NoHit
Lj0g3v0016949.1	0	0	0	0	0	0	0	0	0	0	0	0	NoHit
Lj0g3v0016959.1	0	0	0	0	0	2	0	0	0	0	0	0.0261661	NoHit
Lj0g3v0016969.1	9	0	0	0	0	2	0.137147	0	0	0	0	0.0179633	NoHit
Lj0g3v0016979.1	0	0	0	209	150	456	0	0	0	3.20044	2.53516	2.80584	probable E3 ubiquitin-protein ligase HERC1-like
Lj0g3v0016979.2	0	0	0	209	150	441	0	0	0	3.25079	2.57505	2.75623	probable E3 ubiquitin-protein ligase HERC1-like
Lj0g3v0016979.3	0	0	0	209	150	456	0	0	0	3.24398	2.56966	2.84401	probable E3 ubiquitin-protein ligase HERC1-like
Lj0g3v0016989.1	0	0	0	0	1	0	0	0	0	0	0.21397	0	NoHit
Lj0g3v0016999.1	0	0	0	0	0	1	0	0	0	0	0	0.00440942	NoHit
Lj0g3v0017009.1	0	0	0	0	0	0	0	0	0	0	0	0	NoHit
Lj0g3v0017019.1	0	0	0	0	0	0	0	0	0	0	0	0
Lj0g3v0017029.1	0	0	0	0	0	0	0	0	0	0	0	0	NoHit
Lj0g3v0017039.1	3	0	0	0	2	0	0.115552	0	0	0	0.124714	0	protein binding protein
Lj0g3v0017049.1	17	0	38	2	49	9	0.348295	0	0.691859	0.0601043	1.62526	0.108681	Zinc finger C3HC4 type family protein
Lj0g3v0017059.1	0	0	0	0	0	0	0	0	0	0	0	0	NoHit
Lj0g3v0017069.1	4	0	0	6	0	0	0.163407	0	0	0.359533	0	0	NoHit
Lj0g3v0017079.1	2	0	0	0	0	0	0.0473574	0	0	0	0	0	NoHit
Lj0g3v0017089.1	0	0	2	0	2	0	0	0	0.0619659	0	0.112888	0	NoHit
Lj0g3v0017099.1	0	0	0	0	0	0	0	0	0	0	0	0	NoHit
Lj0g3v0017109.1	0	0	0	12	2	0	0	0	0	0.926921	0.170507	0	NoHit
Lj0g3v0017119.1	18	0	0	0	6	5	1.33819	0	0	0	0.722149	0.219093	NoHit
Lj0g3v0017129.1	22	0	0	1	6	5	4.08142	0	0	0.272124	1.80206	0.546727	NoHit
Lj0g3v0017149.1	161	0	2	200	71	58	4.61798	0	0.0509791	8.41461	3.29696	0.980542	TGA-type basic leucine zipper protein TGA1.1
Lj0g3v0017159.1	21	0	3	186	14	2	1.56123	0	0.1982	20.2832	1.68501	0.0876371	NoHit
Lj0g3v0017169.1	56	2	23	172	39	11	1.89366	0.181811	0.691159	8.5314	2.13505	0.219239	transcription factor TGA1-like isoform X3
Lj0g3v0017179.1	0	0	0	0	0	0	0	0	0	0	0	0	NoHit
Lj0g3v0017189.1	114	0	0	44	42	32	2.13253	0	0	1.20731	1.27194	0.352819	Uncharacterized protein TCM_040985
Lj0g3v0017189.2	118	0	0	45	42	32	2.22796	0	0	1.24628	1.28382	0.356113	Uncharacterized protein TCM_040985
Lj0g3v0017199.1	127	0	0	108	52	49	2.4789	0	0	3.09212	1.64319	0.56372	NoHit
Lj0g3v0017209.1	0	0	0	2	0	0	0	0	0	0.132714	0	0	NoHit
Lj0g3v0017219.1	4	0	10	0	0	0	0.0901744	0	0.200336	0	0	0	heparan sulfate glucosamine 3-O-sulfotransferase 5-like
Lj0g3v0017229.1	497	0	0	195	325	904	13.9199	0	0	8.01107	14.7364	14.9231	Os02g0567000
Lj0g3v0017229.2	903	0	0	207	410	1049	8.34557	0	0	2.80618	6.13453	5.7142	Os02g0567000
Lj0g3v0017239.1	0	0	0	0	0	2	0	0	0	0	0	0.0480591	NoHit
Lj0g3v0017249.1	109	0	0	0	0	0	1.09714	0	0	0	0	0	Nodulation signaling pathway
Lj0g3v0017259.1	57	0	0	0	0	46	0.357516	0	0	0	0	0.170055	NoHit
Lj0g3v0017269.1	5	0	442	0	0	87	0.170216	0	13.3717	0	0	1.74566	NoHit
Lj0g3v0017279.1	0	0	0	0	0	0	0	0	0	0	0	0	ribonuclease HI
Lj0g3v0017289.1	0	0	0	0	0	0	0	0	0	0	0	0	NoHit
Lj0g3v0017299.1	0	0	0	0	1	0	0	0	0	0	0.0880038	0	F-box protein PP2-B1
Lj0g3v0017309.1	0	0	0	0	0	0	0	0	0	0	0	0	NoHit
Lj0g3v0017319.1	0	0	0	0	0	0	0	0	0	0	0	0	NoHit
Lj0g3v0017329.1	74	0	751	2	158	837	1.30348	0	11.7557	0.0516751	4.50567	8.68982	F-box protein PP2-B1
Lj0g3v0017329.2	853	673	0	234	0	472	32.6069	69.1593	0	13.1206	0	10.6344	F-box protein PP2-B1
Lj0g3v0017339.1	704	873	286	340	63	676	30.2251	100.759	10.9118	21.4117	4.37889	17.1062	F-box protein PP2-B1
Lj0g3v0017349.1	0	0	0	0	2	0	0	0	0	0	0.0545169	0	NoHit
Lj0g3v0017359.1	168	0	0	179	0	0	6.55836	0	0	10.2498	0	0	F-box/FBD/LRR-repeat protein
Lj0g3v0017369.1	0	0	0	2	0	4	0	0	0	0.0341525	0	0.0274465	NoHit
Lj0g3v0017379.1	0	0	0	0	0	0	0	0	0	0	0	0	NoHit
Lj0g3v0017389.1	0	0	0	2	0	0	0	0	0	0.0768432	0	0	NoHit
Lj0g3v0017399.1	0	0	0	0	0	0	0	0	0	0	0	0	phosphoglycolate phosphatase
Lj0g3v0017409.1	0	0	0	1	0	2	0	0	0	0.0191984	0	0.0154287	NoHit
Lj0g3v0017419.1	0	0	0	0	0	0	0	0	0	0	0	0	Uncharacterized protein TCM_010371
Lj0g3v0017429.1	0	0	0	0	1	0	0	0	0	0	0.0558659	0	NoHit
Lj0g3v0017439.1	0	0	0	2	0	0	0	0	0	0.203161	0	0	NoHit
Lj0g3v0017449.1	0	0	0	0	0	2	0	0	0	0	0	0.0190394	NoHit
Lj0g3v0017459.1	0	0	0	0	0	0	0	0	0	0	0	0	NoHit
Lj0g3v0017469.1	0	0	0	0	0	0	0	0	0	0	0	0	NoHit
Lj0g3v0017479.1	0	0	0	0	0	0	0	0	0	0	0	0	predicted protein
Lj0g3v0017489.1	0	0	40	0	0	5	0	0	0.262721	0	0	0.0217812	NoHit
Lj0g3v0017499.1	0	0	0	0	0	0	0	0	0	0	0	0	NoHit
Lj0g3v0017509.1	0	0	0	2	0	0	0	0	0	0.0393388	0	0	NoHit
Lj0g3v0017519.1	0	0	0	2	0	0	0	0	0	0.0532522	0	0	NoHit
Lj0g3v0017519.2	0	0	0	2	0	0	0	0	0	0.053348	0	0	NoHit
Lj0g3v0017529.1	0	0	2	0	1	0	0	0	0.0621804	0	0.0566391	0	NoHit
Lj0g3v0017539.1	0	0	0	0	0	1	0	0	0	0	0	0.0857457	NoHit
Lj0g3v0017549.1	0	0	0	0	0	0	0	0	0	0	0	0	NoHit
Lj0g3v0017559.1	0	0	0	0	0	0	0	0	0	0	0	0	NoHit
Lj0g3v0017569.1	0	0	0	2	0	0	0	0	0	0.123848	0	0	NoHit
Lj0g3v0017579.1	0	0	0	0	0	0	0	0	0	0	0	0
Lj0g3v0017589.1	0	0	1	0	0	0	0	0	0.0501959	0	0	0	NoHit
Lj0g3v0017599.1	0	0	0	0	0	0	0	0	0	0	0	0	NoHit
Lj0g3v0017609.1	2	0	0	0	0	0	0.259251	0	0	0	0	0	NoHit
Lj0g3v0017619.1	0	0	0	0	0	0	0	0	0	0	0	0	NoHit
Lj0g3v0017629.1	0	0	0	0	1	0	0	0	0	0	0.0488618	0	NoHit
Lj0g3v0017639.1	0	0	0	0	0	0	0	0	0	0	0	0	NoHit
Lj0g3v0017649.1	0	0	0	0	2	0	0	0	0	0	0.0442697	0	NoHit
Lj0g3v0017659.1	0	0	0	0	0	0	0	0	0	0	0	0	NoHit
Lj0g3v0017669.1	0	0	0	0	0	0	0	0	0	0	0	0	NoHit
Lj0g3v0017679.1	0	0	0	0	0	1	0	0	0	0	0	0.0805314	NoHit
Lj0g3v0017689.1	0	0	0	0	0	0	0	0	0	0	0	0	NoHit
Lj0g3v0017699.1	0	0	0	0	0	0	0	0	0	0	0	0	NoHit
Lj0g3v0017709.1	0	0	0	2	0	0	0	0	0	0.157774	0	0	NoHit
Lj0g3v0017719.1	0	0	0	0	0	0	0	0	0	0	0	0	NoHit
Lj0g3v0017729.1	12	0	785	130	9	48	0.111979	0	6.50971	1.77942	0.135965	0.264003	molybdenum cofactor sulfurase-like
Lj0g3v0017739.1	0	0	0	0	0	0	0	0	0	0	0	0	protein BREVIS RADIX-like
Lj0g3v0017749.1	0	0	0	0	0	0	0	0	0	0	0	0	NoHit
Lj0g3v0017759.1	0	0	0	0	0	0	0	0	0	0	0	0	NoHit
Lj0g3v0017769.1	0	0	0	0	0	0	0	0	0	0	0	0	NoHit
Lj0g3v0017779.1	0	0	0	0	0	0	0	0	0	0	0	0	NoHit
Lj0g3v0017789.1	0	0	0	0	0	1	0	0	0	0	0	0.00978543	NoHit
Lj0g3v0017799.1	0	0	0	0	0	0	0	0	0	0	0	0
Lj0g3v0017809.1	27	0	22	21	4	15	0.373705	0	0.270597	0.426346	0.0896302	0.122368	NoHit
Lj0g3v0017819.1	0	0	0	2	0	0	0	0	0	0.170468	0	0	NoHit
Lj0g3v0017829.1	0	0	0	0	0	0	0	0	0	0	0	0	NoHit
Lj0g3v0017839.1	0	0	0	0	0	0	0	0	0	0	0	0
Lj0g3v0017849.1	0	0	0	0	2	0	0	0	0	0	0.108943	0	NoHit
Lj0g3v0017859.1	0	0	0	0	0	0	0	0	0	0	0	0	NoHit
Lj0g3v0017869.1	0	0	0	0	0	0	0	0	0	0	0	0	NoHit
Lj0g3v0017879.1	0	0	0	0	0	0	0	0	0	0	0	0	proto-oncogene Wnt-3-like
Lj0g3v0017889.1	0	0	4	0	0	11	0	0	0.0232548	0	0	0.0424151	NoHit
Lj0g3v0017899.1	0	0	0	0	0	0	0	0	0	0	0	0	NoHit
Lj0g3v0017909.1	0	0	0	0	0	0	0	0	0	0	0	0	hypothetical protein PRUPE_ppa026804mg
Lj0g3v0017919.1	0	0	0	0	0	0	0	0	0	0	0	0	NoHit
Lj0g3v0017929.1	0	0	0	0	0	0	0	0	0	0	0	0	NoHit
Lj0g3v0017939.1	8	0	0	0	0	0	0.215697	0	0	0	0	0	NoHit
Lj0g3v0017949.1	0	0	0	2	0	0	0	0	0	0.0642719	0	0	NoHit
Lj0g3v0017959.1	0	0	0	0	0	1	0	0	0	0	0	0.0144469	NoHit
Lj0g3v0017969.1	0	0	0	4	0	2	0	0	0	0.0454582	0	0.00913307	NoHit
Lj0g3v0017979.1	0	0	3	0	0	0	0	0	0.0438296	0	0	0	NoHit
Lj0g3v0017989.1	0	0	0	0	0	0	0	0	0	0	0	0	NoHit
Lj0g3v0017999.1	0	0	0	0	1	1	0	0	0	0	0.101041	0.036786	NoHit
Lj0g3v0018009.1	0	0	0	0	2	0	0	0	0	0	0.0451862	0	NoHit
Lj0g3v0018019.1	0	0	0	0	0	0	0	0	0	0	0	0	NoHit
Lj0g3v0018029.1	0	0	0	0	0	4	0	0	0	0	0	0.0375686	NoHit
Lj0g3v0018039.1	0	0	0	2	0	0	0	0	0	0.220531	0	0	NoHit
Lj0g3v0018049.1	0	0	0	0	18	0	0	0	0	0	1.38003	0	NoHit
Lj0g3v0018059.1	0	0	0	0	0	0	0	0	0	0	0	0	NoHit
Lj0g3v0018069.1	0	0	0	0	0	0	0	0	0	0	0	0	NoHit
Lj0g3v0018079.1	2032	1003	97	2162	1028	6338	29.3502	38.9461	1.24507	45.8058	24.0386	53.9574	gamma-interferon-inducible lysosomal thiol reductase-like
Lj0g3v0018079.2	1138	720	0	1242	627	3496	23.971	40.7711	0	38.3745	21.3816	43.4038	Gamma-interferon-inducible lysosomal thiol reductase
Lj0g3v0018089.1	0	0	0	0	2	9	0	0	0	0	0.065606	0.107483	NoHit
Lj0g3v0018099.1	0	0	0	0	0	0	0	0	0	0	0	0	NoHit
Lj0g3v0018109.1	0	0	0	0	0	0	0	0	0	0	0	0	NoHit
Lj0g3v0018119.1	0	0	0	0	0	0	0	0	0	0	0	0	NoHit
Lj0g3v0018129.1	0	0	0	0	0	0	0	0	0	0	0	0	NoHit
Lj0g3v0018139.1	0	0	0	0	0	0	0	0	0	0	0	0	NoHit
Lj0g3v0018149.1	0	0	0	0	0	10	0	0	0	0	0	0.754345	NoHit
Lj0g3v0018159.1	0	0	0	14	0	0	0	0	0	0.298964	0	0	NoHit
Lj0g3v0018169.1	0	0	0	0	1	0	0	0	0	0	0.0957234	0
Lj0g3v0018179.1	0	0	0	0	0	0	0	0	0	0	0	0	NoHit
Lj0g3v0018189.1	0	0	0	0	0	0	0	0	0	0	0	0	NoHit
Lj0g3v0018199.1	0	0	0	0	0	2	0	0	0	0	0	0.0592968
Lj0g3v0018209.1	0	0	0	0	0	0	0	0	0	0	0	0	NoHit
Lj0g3v0018219.1	0	0	0	0	0	0	0	0	0	0	0	0
Lj0g3v0018229.1	0	0	0	0	0	0	0	0	0	0	0	0
Lj0g3v0018239.1	0	0	0	0	0	0	0	0	0	0	0	0	early transcribed membrane protein 11.1 etramp11.1
Lj0g3v0018249.1	0	0	0	2	0	13	0	0	0	0.0735105	0	0.191998	NoHit
Lj0g3v0018259.1	0	0	0	0	0	0	0	0	0	0	0	0	NoHit
Lj0g3v0018269.1	0	0	0	0	0	0	0	0	0	0	0	0	RING/U-box superfamily protein isoform 1
Lj0g3v0018279.1	0	0	0	0	0	0	0	0	0	0	0	0	NoHit
Lj0g3v0018289.1	0	0	0	0	0	0	0	0	0	0	0	0	NoHit
Lj0g3v0018299.1	0	0	0	0	0	0	0	0	0	0	0	0	NoHit
Lj0g3v0018309.1	0	0	0	0	0	0	0	0	0	0	0	0	NoHit
Lj0g3v0018319.1	107	628	0	67	2	1	2.76336	43.6002	0	2.53808	0.0836205	0.0152218	NoHit
Lj0g3v0018319.2	107	628	0	67	2	1	2.92789	46.1962	0	2.6892	0.0885992	0.0161281	NoHit
Lj0g3v0018329.1	0	0	0	0	0	0	0	0	0	0	0	0	NoHit
Lj0g3v0018339.1	0	0	1703	237	376	267	0	0	45.204	10.3837	18.1821	4.70056	smr (Small MutS Related) domain-containing protein
Lj0g3v0018349.1	0	0	1488	207	767	620	0	0	42.1759	9.68443	39.605	11.6555	NoHit
Lj0g3v0018359.1	0	0	0	0	0	0	0	0	0	0	0	0	NoHit
Lj0g3v0018369.1	74	0	0	0	0	77	0.974852	0	0	0	0	0.597874	NoHit
Lj0g3v0018379.1	0	0	0	0	2	3	0	0	0	0	0.0404665	0.0220989	NoHit
Lj0g3v0018389.1	0	0	0	0	0	0	0	0	0	0	0	0	NoHit
Lj0g3v0018399.1	0	0	0	0	0	0	0	0	0	0	0	0	NoHit
Lj0g3v0018409.1	280	0	0	285	86	244	15.7279	0	0	23.482	7.82061	8.0782	gliding motility protein
Lj0g3v0018419.1	4	0	0	0	0	0	0.404432	0	0	0	0	0	NoHit
Lj0g3v0018429.1	257	817	372	2	244	653	1.32914	11.3589	1.70969	0.0151721	2.04295	1.99051	hypothetical protein
Lj0g3v0018439.1	134	373	242	2	51	300	4.98106	37.2736	7.99406	0.10905	3.06913	6.57279	NoHit
Lj0g3v0018449.1	0	0	0	0	0	0	0	0	0	0	0	0
Lj0g3v0018459.1	0	0	0	0	0	0	0	0	0	0	0	0	NoHit
Lj0g3v0018469.1	0	0	0	0	1	2	0	0	0	0	0.0260441	0.0189636	NoHit
Lj0g3v0018479.1	1993	857	4	1712	974	2069	26.6018	30.751	0.0474459	33.5185	21.047	16.277	peptidyl-prolyl cis-trans isomerase CYP20-1-like
Lj0g3v0018489.1	1993	849	4	1712	969	2059	44.3363	50.7732	0.0790765	55.8641	34.8983	26.9973	peptidyl-prolyl cis-trans isomerase CYP20-1-like
Lj0g3v0018499.1	1	0	0	0	0	0	0.12718	0	0	0	0	0	NoHit
Lj0g3v0018509.1	0	0	0	0	32	0	0	0	0	0	1.29333	0	smr (Small MutS Related) domain-containing protein
Lj0g3v0018519.1	0	0	0	0	0	0	0	0	0	0	0	0	NoHit
Lj0g3v0018529.1	0	0	0	0	0	0	0	0	0	0	0	0	RING/U-box superfamily protein isoform 1
Lj0g3v0018539.1	2	0	0	0	0	118	0.02054	0	0	0	0	0.714272	O-glucosyltransferase rumi-like
Lj0g3v0018549.1	0	0	0	1	0	0	0	0	0	0.0683444	0	0	NoHit
Lj0g3v0018559.1	0	0	0	0	0	0	0	0	0	0	0	0	NoHit
Lj0g3v0018569.1	0	0	0	0	0	1	0	0	0	0	0	0.0409576	gag-pol polyprotein
Lj0g3v0018579.1	2	0	0	0	0	2	0.0137003	0	0	0	0	0.00807497	NoHit
Lj0g3v0018589.1	0	0	0	0	0	0	0	0	0	0	0	0	NoHit
Lj0g3v0018599.1	0	0	0	0	0	0	0	0	0	0	0	0	NoHit
Lj0g3v0018609.1	0	0	0	0	0	0	0	0	0	0	0	0	NoHit
Lj0g3v0018619.1	0	0	0	0	0	0	0	0	0	0	0	0	NoHit
Lj0g3v0018629.1	0	0	0	0	0	4	0	0	0	0	0	0.203738	NoHit
Lj0g3v0018639.1	0	0	0	0	0	0	0	0	0	0	0	0	NoHit
Lj0g3v0018649.1	0	0	0	0	0	0	0	0	0	0	0	0	Uncharacterized protein TCM_032752
Lj0g3v0018659.1	0	0	0	0	0	0	0	0	0	0	0	0	NoHit
Lj0g3v0018669.1	0	0	0	0	0	0	0	0	0	0	0	0	NoHit
Lj0g3v0018679.1	0	0	0	0	0	0	0	0	0	0	0	0	NoHit
Lj0g3v0018689.1	0	0	0	0	0	2	0	0	0	0	0	0.0176704	NoHit
Lj0g3v0018699.1	307	0	18	303	262	260	2.44893	0	0.127599	3.54534	3.38351	1.22243	NoHit
Lj0g3v0018709.1	0	0	0	0	0	0	0	0	0	0	0	0	NoHit
Lj0g3v0018719.1	0	0	0	0	0	0	0	0	0	0	0	0	NoHit
Lj0g3v0018729.1	0	0	0	0	0	0	0	0	0	0	0	0	NoHit
Lj0g3v0018739.1	6	54	0	0	6	32	0.124186	3.00462	0	0	0.201049	0.390375	NoHit
Lj0g3v0018739.2	6	54	0	0	6	32	0.142072	3.43737	0	0	0.230005	0.446601	NoHit
Lj0g3v0018739.3	4	38	0	0	6	0	0.19077	4.87202	0	0	0.463265	0	NoHit
Lj0g3v0018749.1	0	0	0	0	0	0	0	0	0	0	0	0
Lj0g3v0018759.1	0	0	0	0	0	0	0	0	0	0	0	0	NoHit
Lj0g3v0018769.1	0	0	0	0	0	2	0	0	0	0	0	0.045491	NoHit
Lj0g3v0018779.1	0	0	0	155	56	383	0	0	0	5.2906	2.10966	5.25298	NoHit
Lj0g3v0018789.1	441	0	0	22	245	1440	5.66925	0	0	0.414846	5.09896	10.9109	thioredoxin reductase 2-like
Lj0g3v0018799.1	594	3	497	275	153	793	6.02691	0.0818286	4.48126	4.09278	2.51321	4.74234	3-hydroxy-3-methylglutaryl-coenzyme A reductase 3-like
Lj0g3v0018809.1	0	0	0	0	0	0	0	0	0	0	0	0	NoHit
Lj0g3v0018819.1	0	0	0	0	0	0	0	0	0	0	0	0	NoHit
Lj0g3v0018829.1	0	0	1	0	0	0	0	0	0.0039907	0	0	0	NoHit
Lj0g3v0018839.1	0	0	0	0	2	2	0	0	0	0	0.062357	0.0227022	NoHit
Lj0g3v0018849.1	0	0	1	0	0	0	0	0	0.0266619	0	0	0	Uncharacterized protein TCM_024087
Lj0g3v0018859.1	0	0	0	0	0	0	0	0	0	0	0	0	NoHit
Lj0g3v0018869.1	0	0	0	2	0	0	0	0	0	0.0294261	0	0	NoHit
Lj0g3v0018879.1	0	0	0	0	0	0	0	0	0	0	0	0	NoHit
Lj0g3v0018889.1	0	0	0	0	0	0	0	0	0	0	0	0	NoHit
Lj0g3v0018899.1	0	0	0	0	0	0	0	0	0	0	0	0	ferric uptake regulator Fur family
Lj0g3v0018909.1	0	0	0	1	0	0	0	0	0	0.174479	0	0	NoHit
Lj0g3v0018919.1	0	0	0	0	0	0	0	0	0	0	0	0	NoHit
Lj0g3v0018929.1	0	0	0	0	0	110	0	0	0	0	0	1.38297	phosphoprotein phosphatase
Lj0g3v0018939.1	0	0	0	0	0	0	0	0	0	0	0	0	NoHit
Lj0g3v0018949.1	0	0	0	0	0	2	0	0	0	0	0	0.0404708	membrane protein containing Type II secretion system F domain
Lj0g3v0018959.1	0	0	0	0	0	0	0	0	0	0	0	0	NoHit
Lj0g3v0018969.1	0	0	0	0	0	0	0	0	0	0	0	0	NoHit
Lj0g3v0018979.1	3	0	0	0	1	13	0.0479185	0	0	0	0.0258589	0.122387	UDP-glucuronate 4-epimerase 5-like
Lj0g3v0018989.1	2	0	0	0	1	2	0.371039	0	0	0	0.300343	0.218691	NoHit
Lj0g3v0019009.1	1	0	1	0	3	1	0.0906798	0	0.0805835	0	0.440414	0.0534469	UDP-glucuronate 4-epimerase 5-like
Lj0g3v0019019.1	1	0	2	0	3	0	0.0370359	0	0.0658246	0	0.179876	0	NoHit
Lj0g3v0019029.1	3	0	0	0	2	1	0.0504699	0	0	0	0.0544716	0.00991568	NoHit
Lj0g3v0019039.1	0	0	0	0	0	0	0	0	0	0	0	0	NoHit
Lj0g3v0019049.1	508	0	1226	483	108	800	8.50379	0	18.2379	11.8597	2.92686	7.89315	maspardin-like
Lj0g3v0019059.1	0	0	0	0	0	0	0	0	0	0	0	0	NoHit
Lj0g3v0019069.1	0	0	0	0	0	0	0	0	0	0	0	0	NoHit
Lj0g3v0019079.1	0	0	0	2	0	0	0	0	0	0.0778517	0	0	NoHit
Lj0g3v0019089.1	0	0	0	0	0	0	0	0	0	0	0	0	NoHit
Lj0g3v0019099.1	0	0	0	0	0	0	0	0	0	0	0	0	NoHit
Lj0g3v0019109.1	0	0	0	0	0	0	0	0	0	0	0	0
Lj0g3v0019119.1	0	0	0	0	0	0	0	0	0	0	0	0	NoHit
Lj0g3v0019129.1	0	0	0	0	0	0	0	0	0	0	0	0	NoHit
Lj0g3v0019139.1	0	0	0	0	0	0	0	0	0	0	0	0	NoHit
Lj0g3v0019149.1	0	0	0	0	0	1	0	0	0	0	0	0.00389498	NoHit
Lj0g3v0019159.1	0	0	0	2	3	2	0	0	0	0.0499772	0.0827399	0.020082	NoHit
Lj0g3v0019169.1	0	0	0	16	0	0	0	0	0	0.342413	0	0	TNP2
Lj0g3v0019179.1	0	0	0	0	0	0	0	0	0	0	0	0	NoHit
Lj0g3v0019189.1	0	0	2	0	0	24	0	0	0.0151264	0	0	0.12039	probable inactive receptor kinase RLK902-like
Lj0g3v0019199.1	0	0	0	0	0	0	0	0	0	0	0	0
Lj0g3v0019209.1	0	0	2	0	0	0	0	0	0.0150189	0	0	0	probable inactive receptor kinase RLK902-like
Lj0g3v0019219.1	0	0	0	0	0	0	0	0	0	0	0	0	pentatricopeptide repeat-containing protein At1g62670 mitochondrial-like isoform X1
Lj0g3v0019219.2	0	0	0	0	0	0	0	0	0	0	0	0	pentatricopeptide repeat-containing protein At1g62670 mitochondrial-like isoform X1
Lj0g3v0019229.1	0	0	0	0	0	0	0	0	0	0	0	0	NoHit
Lj0g3v0019249.1	0	0	0	0	0	0	0	0	0	0	0	0
Lj0g3v0019259.1	0	0	0	0	2	2	0	0	0	0	0.422418	0.153789	NoHit
Lj0g3v0019269.1	0	0	0	0	0	0	0	0	0	0	0	0	NoHit
Lj0g3v0019279.1	0	0	0	0	0	0	0	0	0	0	0	0	NoHit
Lj0g3v0019289.1	0	0	0	0	0	0	0	0	0	0	0	0	NoHit
Lj0g3v0019299.1	11	0	0	13	0	0	0.0651736	0	0	0.11298	0	0	phytochelatin synthetase-like protein
Lj0g3v0019309.1	11	0	0	13	0	0	0.127325	0	0	0.220721	0	0	protein COBRA-like
Lj0g3v0019309.2	11	0	0	13	0	0	0.163677	0	0	0.283738	0	0	NoHit
Lj0g3v0019319.1	296	241	344	309	75	524	11.6906	25.5881	12.0737	17.9012	4.79552	12.198	probable 26S proteasome complex subunit sem1-1
Lj0g3v0019319.2	296	241	344	309	75	524	11.9712	26.2022	12.3634	18.3308	4.91061	12.4907	probable 26S proteasome complex subunit sem1-1
Lj0g3v0019329.1	0	0	0	0	0	0	0	0	0	0	0	0	NoHit
Lj0g3v0019339.1	0	0	1	0	0	0	0	0	0.00930131	0	0	0	NoHit
Lj0g3v0019349.1	0	0	0	0	0	0	0	0	0	0	0	0	NoHit
Lj0g3v0019359.1	0	0	0	0	0	0	0	0	0	0	0	0	NoHit
Lj0g3v0019369.1	0	0	0	0	0	0	0	0	0	0	0	0	NoHit
Lj0g3v0019379.1	0	0	0	0	0	0	0	0	0	0	0	0	NoHit
Lj0g3v0019389.1	0	0	0	0	0	0	0	0	0	0	0	0	NoHit
Lj0g3v0019399.1	0	0	0	0	0	0	0	0	0	0	0	0	NoHit
Lj0g3v0019409.1	0	0	0	0	0	0	0	0	0	0	0	0	NoHit
Lj0g3v0019419.1	0	0	0	0	0	0	0	0	0	0	0	0	NoHit
Lj0g3v0019429.1	0	0	0	0	0	0	0	0	0	0	0	0	NoHit
Lj0g3v0019439.1	0	0	0	0	0	0	0	0	0	0	0	0
Lj0g3v0019449.1	0	0	0	0	0	0	0	0	0	0	0	0	NoHit
Lj0g3v0019459.1	2	0	0	0	0	0	0.262618	0	0	0	0	0	NoHit
Lj0g3v0019469.1	0	0	0	0	0	0	0	0	0	0	0	0
Lj0g3v0019479.1	0	0	0	0	1	0	0	0	0	0	0.181875	0	NoHit
Lj0g3v0019489.1	0	0	0	0	0	0	0	0	0	0	0	0	2-isopropylmalate synthase leua
Lj0g3v0019499.1	0	0	0	0	0	0	0	0	0	0	0	0	NoHit
Lj0g3v0019509.1	0	0	9	0	0	0	0	0	1.01082	0	0	0	NoHit
Lj0g3v0019519.1	0	0	46	0	0	0	0	0	5.10263	0	0	0	NoHit
Lj0g3v0019539.1	0	0	0	0	0	0	0	0	0	0	0	0	serine/threonine-protein kinase PBS1-like isoform X2
Lj0g3v0019549.1	0	0	0	0	0	2	0	0	0	0	0	0.00933698
Lj0g3v0019559.1	0	0	0	0	0	0	0	0	0	0	0	0	NoHit
Lj0g3v0019569.1	0	0	161	129	108	69	0	0	5.20358	6.88189	6.35907	1.47911	NoHit
Lj0g3v0019579.1	2	0	0	4	0	9	0.173576	0	0	0.50921	0	0.460377	NoHit
Lj0g3v0019589.1	0	0	0	23	0	32	0	0	0	2.12528	0	1.18815	NoHit
Lj0g3v0019599.1	0	0	0	27	0	0	0	0	0	6.61868	0	0	NoHit
Lj0g3v0019609.1	0	0	0	11	2	0	0	0	0	0.383403	0.0769387	0	NoHit
Lj0g3v0019619.1	0	0	0	12	2	0	0	0	0	0.439429	0.0808331	0	NoHit
Lj0g3v0019629.1	4	0	0	16	0	37	0.169573	0	0	0.994934	0	0.924508	NoHit
Lj0g3v0019639.1	1	3	3	0	0	2	0.049201	0.396799	0.131169	0	0	0.0579983
Lj0g3v0019649.1	0	0	0	2	2	2	0	0	0	0.0489868	0.0540668	0.019684	NoHit
Lj0g3v0019669.1	0	0	0	0	0	0	0	0	0	0	0	0	NoHit
Lj0g3v0019679.1	0	0	0	0	0	0	0	0	0	0	0	0	NoHit
Lj0g3v0019689.1	0	0	0	0	0	0	0	0	0	0	0	0	NoHit
Lj0g3v0019699.1	0	0	0	0	0	0	0	0	0	0	0	0	2-aminoethanethiol dioxygenase-like
Lj0g3v0019709.1	0	0	0	0	0	0	0	0	0	0	0	0	NoHit
Lj0g3v0019719.1	16	5	29	13	12	12	1.31523	1.10491	2.11843	1.56748	1.59695	0.581398	NoHit
Lj0g3v0019729.1	0	0	0	0	0	0	0	0	0	0	0	0	NoHit
Lj0g3v0019739.1	3	0	0	4	0	0	0.144785	0	0	0.283165	0	0	NoHit
Lj0g3v0019749.1	0	0	0	1	0	0	0	0	0	0.0464186	0	0	DNA polymerase bacteriophage-type
Lj0g3v0019759.1	1	0	0	0	0	16	0.0385173	0	0	0	0	0.363235	NoHit
Lj0g3v0019769.1	61	10	70	22	53	89	1.64469	0.724819	1.67721	0.87007	2.31344	1.41435	Uncharacterized protein isoform 3
Lj0g3v0019779.1	14	1	9	3	17	10	1.29271	0.248226	0.738498	0.406322	2.54126	0.544231	NoHit
Lj0g3v0019799.1	111	39	93	29	127	124	6.43151	6.07477	4.7886	2.46471	11.913	4.23471	NoHit
Lj0g3v0019809.1	626	464	437	291	629	701	44.8891	89.4458	27.8473	30.6081	73.0207	29.6276	NoHit
Lj0g3v0019819.1	68	87	87	52	82	24	2.0866	7.1767	2.37238	2.34051	4.07355	0.434063	NoHit
Lj0g3v0019829.1	0	0	0	0	0	0	0	0	0	0	0	0	NoHit
Lj0g3v0019839.1	0	0	0	0	0	0	0	0	0	0	0	0	NoHit
Lj0g3v0019849.1	0	0	0	0	0	0	0	0	0	0	0	0	NoHit
Lj0g3v0019859.1	0	0	0	0	0	0	0	0	0	0	0	0	NoHit
Lj0g3v0019869.1	0	0	0	0	0	0	0	0	0	0	0	0	NoHit
Lj0g3v0019879.1	0	0	0	0	0	0	0	0	0	0	0	0	NoHit
Lj0g3v0019889.1	0	0	0	0	0	0	0	0	0	0	0	0	histidine kinase 3-like
Lj0g3v0019899.1	0	0	0	0	0	0	0	0	0	0	0	0	regulatory protein
Lj0g3v0019909.1	0	0	0	0	0	0	0	0	0	0	0	0	NoHit
Lj0g3v0019919.1	0	0	0	3	0	0	0	0	0	0.0462257	0	0	NoHit
Lj0g3v0019929.1	0	0	0	1	0	4	0	0	0	0.0420134	0	0.0675278	DNA protecting protein DprA
Lj0g3v0019939.1	2	0	0	2	0	0	0.0568821	0	0	0.083436	0	0	NoHit
Lj0g3v0019949.1	564	0	587	9	424	1299	18.5749	0	17.1799	0.434777	22.6069	25.2155	Transcription initiation factor TFIID subunit
Lj0g3v0019959.1	0	0	0	0	140	0	0	0	0	0	7.34493	0	glucan endo-13-beta-glucosidase 4-like
Lj0g3v0019969.1	0	0	0	0	95	0	0	0	0	0	9.20135	0	Glucan endo-13-beta-glucosidase
Lj0g3v0019969.2	0	0	0	0	95	0	0	0	0	0	5.93522	0	Glucan endo-13-beta-glucosidase
Lj0g3v0019979.1	0	0	0	0	0	0	0	0	0	0	0	0	NoHit
Lj0g3v0019989.1	37	0	2	0	2	0	0.292151	0	0.0140337	0	0.0255661	0	NoHit
Lj0g3v0019999.1	15	0	0	0	0	0	0.715387	0	0	0	0	0	NoHit
Lj0g3v0020009.1	0	0	0	0	5	24	0	0	0	0	0.0656324	0.114694	NoHit
Lj0g3v0020019.1	0	0	0	0	0	0	0	0	0	0	0	0	NoHit
Lj0g3v0020029.1	0	0	0	0	0	0	0	0	0	0	0	0	NoHit
Lj0g3v0020039.1	0	0	0	0	0	0	0	0	0	0	0	0	Myb domain protein 5 isoform 1
Lj0g3v0020049.1	0	0	0	0	0	0	0	0	0	0	0	0	NoHit
Lj0g3v0020059.1	0	0	0	0	0	0	0	0	0	0	0	0	NoHit
Lj0g3v0020069.1	7	0	298	2	46	79	0.139322	0	5.27076	0.0583887	1.48221	0.926746	Arginine/serine-rich splicing factor
Lj0g3v0020079.1	0	0	0	0	0	0	0	0	0	0	0	0	Calmodulin binding protein
Lj0g3v0020079.2	0	0	0	0	0	0	0	0	0	0	0	0	Calmodulin binding protein
Lj0g3v0020089.1	0	0	0	0	0	2	0	0	0	0	0	0.0174249	NoHit
Lj0g3v0020099.1	0	0	0	0	0	0	0	0	0	0	0	0	NoHit
[truncated: 91,963 more rows]

## Sheet: DEGs
Supplemental Data Set 1b
Significantly differentially expressed genes in IC compared to UC (|Log2-fold change (IC vs UC)| > 3, FDR < 0.05). Data are sorted by log2-fold change of IC vs UC.
Transcript ID (Lj 3.0)	Gene name	Log2FC (IC vs UC)	P value	FDR	FPKM value		Annotation	Best hit in Arabidopsis thaliana		Best hit in Medicago truncatula
					IC	UC		At. Gene ID	Annotation	Mt. Gene ID	Annotation
Lj1g3v0948480.1		16.4937	3.58e-13	4.88e-10	405.061	0	Arabinogalactan peptide	AT2G46330.1	arabinogalactan protein 16	Medtr3g090830.1	arabinogalactan peptide-like protein
Lj4g3v2618540.1		16.3678	8.17e-14	1.18e-10	201.219	0	multifunctional transport intrinsic membrane protein 2	AT4G18910.1	NOD26-like intrinsic protein 1;2	Medtr8g087720.1	major intrinsic protein (MIP) family transporter
Lj4g3v2618530.1		16.3675	8.25e-14	1.18e-10	180.676	0	multifunctional transport intrinsic membrane protein 2	AT4G18910.1	NOD26-like intrinsic protein 1;2	Medtr8g087720.1	major intrinsic protein (MIP) family transporter
Lj1g3v0682850.2		16.0321	7.43e-13	9.18e-10	275.764	0	ent-copalyl diphosphate synthase chloroplastic-like	AT4G02780.1	Terpenoid cyclases/Protein prenyltransferases superfamily protein	Medtr7g011663.1	copalyldiphosphate synthase
Lj1g3v0682850.1		16.0286	7.6e-13	9.18e-10	242.689	0	Copalyl diphosphate synthase partial	AT4G02780.1	Terpenoid cyclases/Protein prenyltransferases superfamily protein	Medtr7g011663.1	copalyldiphosphate synthase
Lj0g3v0045929.1		15.99	9.8e-13	1.1e-09	141.422	0	cinnamoyl-CoA reductase 1-like	AT5G19440.1	NAD(P)-binding Rossmann-fold superfamily protein	Medtr3g005170.1	cinnamyl-alcohol dehydrogenase-like protein
Lj4g3v0336000.1		15.7324	4.61e-17	1.27e-12	428.948	0.00418786	WAT1-related protein At1g68170-like	AT1G68170.1	nodulin MtN21 /EamA-like transporter family protein	Medtr4g094362.1	auxin-induced 5NG4-like protein
Lj0g3v0003819.1		15.7231	1.16e-15	6.38e-12	131.216	0.00145484	nodule-specific protein NLj70	AT2G39210.1	Major facilitator superfamily protein	Medtr1g050550.1	MFS transporter
Lj0g3v0123689.1		15.7187	6.3e-11	4.04e-08	74.0153	0	nodule-specific protein NLj70	AT2G39210.1	Major facilitator superfamily protein	Medtr1g050550.1	MFS transporter
Lj0g3v0003829.1		15.7153	1.22e-15	6.38e-12	194.788	0.0021703	nodule-specific protein NLj70	AT2G39210.1	Major facilitator superfamily protein	Medtr1g050550.1	MFS transporter
Lj1g3v3690240.1		15.7023	5.94e-12	5.05e-09	415.409	0	NoHit	NA	NA	NA	NA
Lj2g3v2161690.1		15.5139	2.9e-11	2.17e-08	57.9107	0	glutamyl-tRNA reductase 1 chloroplastic-like	AT1G58290.1	Glutamyl-tRNA reductase family protein	Medtr5g067410.1	glutamyl-tRNA reductase
Lj0g3v0293859.1		15.2949	1.38e-10	8.16e-08	162.031	0	NoHit	AT3G08840.2	D-alanine--D-alanine ligase family	Medtr7g071990.2	D-alanine-D-alanine ligase
Lj3g3v3500050.1		15.2711	2.44e-10	1.32e-07	68.8077	0	1-phosphatidylinositol phosphodiesterase-like	AT4G38690.1	PLC-like phosphodiesterases superfamily protein	Medtr1g060050.1	1-phosphatidylinositol phosphodiesterase-like protein
Lj4g3v0338190.1		15.0111	1.97e-09	8.03e-07	59.72	0	LL-diaminopimelate aminotransferase chloroplastic-like	AT2G13810.1	AGD2-like defense response protein 1	Medtr2g008430.1	LL-diaminopimelate aminotransferase
Lj4g3v1212320.2		14.975	3.75e-09	1.38e-06	115.057	0	Uncharacterized protein TCM_015850	NA	NA	Medtr4g099310.1	hypothetical protein
Lj4g3v1212320.1		14.9742	3.78e-09	1.38e-06	116.42	0	Uncharacterized protein TCM_015850	NA	NA	Medtr4g099310.1	hypothetical protein
Lj5g3v1699110.1	LjGLB2-1	14.9729	1.61e-14	3.89e-11	673.336	0.0222017	leghemoglobin-like	AT3G10520.1	haemoglobin 2	Medtr1g090810.1	leghemoglobin Lb120-1
Lj3g3v3500040.1		14.9287	6.33e-09	2.11e-06	77.5969	0	phosphoinositide-specific phospholipase C	AT4G38690.1	PLC-like phosphodiesterases superfamily protein	Medtr1g060050.1	1-phosphatidylinositol phosphodiesterase-like protein
Lj1g3v3328850.1		14.8522	2.37e-08	6.09e-06	98.6354	0	probable carboxylesterase 17-like	AT5G16080.1	carboxyesterase 17	Medtr7g406880.1	alpha/beta hydrolase fold protein
Lj6g3v0815810.1		14.8356	2.85e-14	5.6e-11	345.133	0.0124107	Dihydroneopterin aldolase	AT5G62980.1	Dihydroneopterin aldolase	Medtr2g088720.3	dihydroneopterin aldolase
Lj4g3v2928720.1	LjSymREM1	14.8294	2.38e-15	9.33e-12	2228.99	0.0815255	symbiotic remorin 1	AT5G23750.1	Remorin family protein	Medtr8g097320.1	carboxy-terminal region remorin
Lj0g3v0248079.1		14.8003	1.86e-08	4.99e-06	52.123	0	omega-hydroxypalmitate O-feruloyl transferase-like	AT5G41040.1	HXXXD-type acyl-transferase family protein	Medtr7g027175.1	omega-hydroxypalmitate O-feruloyl transferase
Lj3g3v0139560.2		14.7958	4.55e-16	4.65e-12	495.626	0.0178548	Auxin-induced protein 5NG4	AT1G25270.1	nodulin MtN21 /EamA-like transporter family protein	Medtr2g102340.1	auxin-induced 5NG4-like protein
Lj5g3v1427650.1		14.7444	1.61e-14	3.89e-11	1051.47	0.0328722	NoHit	NA	NA	NA	NA
Lj1g3v3690250.1		14.6753	5.3e-14	9.25e-11	507.577	0.0199606	homocitrate synthase	AT1G74040.1	2-isopropylmalate synthase 1	Medtr1g116500.1	2-isopropylmalate synthase
Lj2g3v2136010.1		14.6229	8.38e-08	1.64e-05	37.5096	0	ascorbate oxidase	AT5G21105.1	Plant L-ascorbate oxidase	Medtr3g078740.1	L-ascorbate oxidase
Lj2g3v3338860.2		14.6039	1.85e-06	0.00019971	17.7497	0	histidine kinase 2-like	AT5G35750.1	histidine kinase 2	Medtr5g097410.1	cytokinin receptor histidine kinase
Lj3g3v0139560.1		14.6018	5.92e-16	4.65e-12	615.532	0.0241006	Auxin-induced protein 5NG4	NA	NA	NA	NA
Lj4g3v1983610.1		14.5211	1.42e-15	6.38e-12	1180.86	0.0517078	RecName: Full=Early nodulin-16	AT2G25060.1	early nodulin-like protein 14	Medtr4g130780.1	early nodulin-like protein
Lj0g3v0035419.1		14.5168	6.92e-14	1.14e-10	277.408	0.00893147	bidirectional sugar transporter SWEET1-like	AT1G21460.1	Nodulin MtN3 family protein	Medtr3g089125.1	bidirectional sugar transporter
Lj1g3v3053640.1		14.4612	8.11e-17	1.27e-12	585.951	0.0260411	hyoscyamine 6-dioxygenase-like	AT5G24530.1	2-oxoglutarate (2OG) and Fe(II)-dependent oxygenase superfamily protein	Medtr6g015950.1	2OG-Fe(II) oxygenase family oxidoreductase
Lj1g3v3690220.1		14.4296	1.07e-14	3.62e-11	1417.39	0.0650615	NoHit	NA	NA	NA	NA
Lj4g3v3031650.1		14.4264	3.8e-07	5.64e-05	51.2468	0	6-phosphofructokinase 3-like	AT4G26270.1	phosphofructokinase 3	Medtr8g102190.1	6-phosphofructokinase
Lj0g3v0080199.1		14.3804	5.99e-07	8.11e-05	27.2171	0	nodule-specific protein NLj70	AT2G39210.1	Major facilitator superfamily protein	Medtr1g050550.1	MFS transporter
Lj2g3v1467970.1		14.3721	1.12e-06	0.000133193	38.8284	0	Uncharacterized protein isoform 2 partial	AT4G37920.1		Medtr5g030900.1	endoribonuclease E-like protein
Lj5g3v1355060.1		14.3678	1.53e-06	0.000170473	24.5393	0	pentatricopeptide repeat-containing protein At1g08610-like	AT1G08610.1	Pentatricopeptide repeat (PPR) superfamily protein	Medtr1g080120.2	PPR containing plant-like protein
Lj0g3v0182069.1		14.341	2.04e-14	4.57e-11	404.781	0.0199209	Werner Syndrome-like exonuclease-like	AT2G45880.1	beta-amylase 7	Medtr7g077410.1	beta-amylase-like protein
Lj0g3v0203429.1		14.323	9.49e-07	0.000117343	77.2583	0	NoHit	NA	NA	NA	NA
Lj0g3v0061839.1		14.2952	9.79e-07	0.000120606	127.891	0	NoHit	NA	NA	NA	NA
Lj2g3v1034640.1		14.2675	1.19e-06	0.000139973	100.098	0	AP2-like ethylene-responsive transcription factor BBM-like	AT3G54320.1	Integrase-type DNA-binding superfamily protein	Medtr7g009410.1	AP2 domain transcription factor
Lj4g3v3042730.1		14.2355	1.74e-06	0.00019013	25.5045	0	Uncharacterized protein TCM_037753	AT4G29310.1	Protein of unknown function (DUF1005)	Medtr6g090060.1	DUF1005 family protein
Lj0g3v0253889.1		14.212	2.68e-06	0.000266928	52.3217	0	ethylene-responsive transcription factor ERF003-like	AT5G25190.1	Integrase-type DNA-binding superfamily protein	Medtr4g008860.1	ethylene response factor
Lj3g3v0323310.1		14.1966	4.59e-11	3.21e-08	117.725	0.00366737	EPIDERMAL PATTERNING FACTOR-like protein 3-like isoform X2	AT3G13898.1	Plant-specific secretory peptides	Medtr2g099810.1	epidermal patterning factor-like protein
Lj0g3v0182059.1		14.1729	5.17e-14	9.25e-11	792.506	0.0438169	NoHit	AT2G32415.2	Polynucleotidyl transferase, ribonuclease H fold protein with HRDC domain	Medtr4g048230.2	3'-5' exonuclease domain protein
Lj2g3v0391810.1		14.168	1.21e-14	3.62e-11	406.059	0.0220926	transcription factor MADS box	AT5G60440.1	AGAMOUS-like 62	Medtr8g043650.1	MADS-box transcription factor family protein
Lj2g3v0391820.1		14.1616	1.27e-14	3.62e-11	639.193	0.0349205	transcription factor MADS box	AT5G60440.1	AGAMOUS-like 62	Medtr0121s0080.1	MADS-box transcription factor family protein
Lj0g3v0215579.1		14.1476	2.75e-06	0.000272584	402.256	0	NoHit	NA	NA	NA	NA
Lj1g3v2608130.1		14.1286	1.06e-05	0.000823556	17.3268	0	xylem serine proteinase 1-like	AT4G00230.1	xylem serine peptidase 1	Medtr7g075890.1	subtilisin-like serine protease
Lj4g3v0937820.2	LjPLT11	14.0789	1.88e-12	1.79e-09	130.581	0.00766843	probable polyol transporter 3-like	AT4G36670.1	Major facilitator superfamily protein	Medtr5g075300.1	polyol/monosaccharide transporter 1
Lj2g3v3338860.3		14.0477	2.54e-05	0.00177601	21.3921	0	histidine kinase 2-like isoform X1	AT5G35750.1	histidine kinase 2	Medtr5g097410.1	cytokinin receptor histidine kinase
Lj0g3v0293839.1		14.0468	4.92e-06	0.000432722	420.534	0	NoHit	NA	NA	NA	NA
Lj4g3v2604590.1		14.0354	5.17e-06	0.000449693	29.0966	0	UDP-glucose 6-dehydrogenase	AT4G24330.1	Protein of unknown function (DUF1682)	Medtr2g005930.1	DUF1682 family protein
Lj0g3v0357309.1		14.0317	5.15e-06	0.00044948	61.2576	0	cell wall / vacuolar inhibitor of fructosidase 1-like	AT3G17130.1	Plant invertase/pectin methylesterase inhibitor superfamily protein	Medtr2g033630.1	plant invertase/pectin methylesterase inhibitor
Lj2g3v1758440.1	LjPLT4	13.9874	6.97e-06	0.000577243	27.0441	0	probable polyol transporter 6-like	AT2G18480.1	Major facilitator superfamily protein	Medtr5g019870.1	polyol/monosaccharide transporter 1
Lj1g3v4317580.1		13.9448	8.25e-06	0.000667827	32.6357	0	non-structural maintenance of chromosome element 4-like	AT1G51130.1	Nse4, component of Smc5/6 DNA repair complex	Medtr7g093090.1	Nse4, component of Smc5/6 DNA repair complex protein
Lj0g3v0080209.1		13.9341	9.69e-06	0.000768767	28.631	0	nodule-specific protein NLj70	AT2G39210.1	Major facilitator superfamily protein	Medtr1g050550.1	MFS transporter
Lj2g3v2017580.2		13.9284	9.62e-06	0.000765141	18.8114	0	probable LRR receptor-like serine/threonine-protein kinase At1g63430-like	AT1G63430.1	Leucine-rich repeat protein kinase family protein	Medtr5g010440.1	LRR receptor-like kinase
Lj1g3v4551280.1		13.9233	1.04e-05	0.000808528	34.4657	0	Os12g0566600	AT2G37530.1	Forkhead box protein G1	Medtr7g099860.1	transmembrane protein, putative
Lj4g3v0937820.1	LjPLT11	13.916	5.78e-12	5.04e-09	136.163	0.00891806	probable polyol transporter 3-like	AT4G36670.1	Major facilitator superfamily protein	Medtr5g075300.1	polyol/monosaccharide transporter 1
Lj2g3v0462690.1		13.906	1.09e-05	0.000843651	48.7113	0	MADS-box transcription factor 6-like	AT5G15800.1	K-box region and MADS-box transcription factor family protein	Medtr6g464720.1	MADS-box transcription factor
Lj3g3v2236800.1		13.8826	0.00036173	0.0160022	13.7395	0	Epoxide hydrolase	AT1G80280.1	alpha/beta-Hydrolases superfamily protein	Medtr4g011440.1	alpha/beta fold hydrolase
Lj2g3v2017580.3		13.8402	1.42e-05	0.00106681	27.5427	0	probable LRR receptor-like serine/threonine-protein kinase At1g63430-like	AT1G63430.1	Leucine-rich repeat protein kinase family protein	Medtr5g010440.1	LRR receptor-like kinase
Lj0g3v0201259.1		13.8012	0.000165228	0.00846447	25.8938	0	transcription factor HBP-1b(c1)-like	AT5G06839.3	bZIP transcription factor family protein	Medtr0126s0080.1	BZIP family transcription factor
Lj0g3v0293829.1		13.7919	1.76e-05	0.00129173	68.9375	0	NoHit	NA	NA	NA	NA
Lj6g3v1629700.1		13.7619	2e-05	0.00144843	88.4696	0	NoHit	NA	NA	NA	NA
Lj1g3v3443990.1		13.7474	9.35e-13	1.09e-09	173.744	0.00942847	transcriptional regulator TAC1-like	AT3G09290.1	telomerase activator1	Medtr7g063220.1	C2H2 and C2HC zinc finger protein
Lj0g3v0212179.1		13.7245	2.63e-05	0.00181006	67.4659	0	cellulose synthase-like protein E1-like	AT1G55850.1	cellulose synthase like E1	Medtr3g060280.4	cellulose synthase E1-like protein
Lj1g3v3256680.1		13.7019	2.31e-11	1.77e-08	77.9177	0.00458422	MATE efflux family protein DTX1-like	AT1G71140.1	MATE efflux family protein	Medtr7g082810.1	MATE efflux family protein
Lj0g3v0294689.1		13.6847	3.35e-05	0.00221288	13.0034	0	protein midA homolog	AT1G04900.1	Protein of unknown function (DUF185)	Medtr2g031240.1	S-adenosyl-L-methionine-dependent methyltransferase, putative
Lj1g3v3690230.1		13.6838	1.04e-12	1.12e-09	1103.96	0.0843811	homocitrate synthase	AT1G74040.1	2-isopropylmalate synthase 1	Medtr7g033125.1	2-isopropylmalate synthase
Lj0g3v0059679.1		13.6778	8.51e-05	0.00486182	14.987	0	DNA replication licensing factor mcm6-like	AT5G44635.1	minichromosome maintenance (MCM2/3/5) family protein	Medtr8g090000.1	minichromosome maintenance (MCM2/3/5) family protein
Lj5g3v1497840.1		13.6631	1.8e-11	1.49e-08	99.7523	0.00846503	Respiratory burst oxidase-like protein	AT1G09090.2	respiratory burst oxidase homolog B	Medtr1g083290.1	respiratory burst oxidase-like protein
Lj0g3v0278959.1		13.6329	4e-05	0.00261048	77.7281	0	Class III HD-Zip protein	AT4G32880.1	homeobox gene 8	Medtr3g109800.3	class III homeodomain leucine zipper protein
Lj2g3v0911680.1		13.6308	6.92e-05	0.00407104	12.5724	0	protein kinase family protein	AT3G13690.1	Protein kinase protein with adenine nucleotide alpha hydrolases-like domain	Medtr8g101670.1	adenine nucleotide alpha hydrolase-like domain kinase
Lj0g3v0230989.1		13.5981	5.84e-05	0.00358325	94.4288	0	pentatricopeptide repeat-containing protein At1g20300 mitochondrial-like	AT1G20300.1	Pentatricopeptide repeat (PPR) superfamily protein	Medtr3g114700.1	PPR containing plant-like protein
Lj1g3v1183400.1		13.5961	1.86e-11	1.5e-08	147.304	0.012998	peptide transporter	AT2G40460.1	Major facilitator superfamily protein	Medtr3g072300.1	peptide/nitrate transporter
Lj0g3v0104779.1		13.5863	0.000123716	0.00659725	34.2087	0	NoHit	NA	NA	NA	NA
Lj0g3v0091689.1		13.5857	3.9e-11	2.78e-08	138.187	0.00872336	copper transporter 6-like isoform 1	AT2G26975.1	Ctr copper transporter family	Medtr7g066070.1	Ctr family copper transporter,MtCOPT1
Lj6g3v1944150.1		13.5577	6.05e-05	0.00368102	22.72	0	Uncharacterized protein TCM_029488	AT5G46220.1	Protein of unknown function (DUF616)	Medtr2g019450.1	transmembrane protein
Lj2g3v2832900.1		13.5557	8.34e-05	0.00479108	39.3341	0	NoHit	NA	NA	NA	NA
Lj1g3v5021140.1		13.529	0.000261596	0.0121726	23.9792	0	subtilisin-like protease-like	AT5G67090.1	Subtilisin-like serine endopeptidase family protein	Medtr7g079310.1	subtilisin-like serine protease
Lj0g3v0104789.1		13.5098	0.00015991	0.00826086	13.3773	0	NoHit	AT3G20980.1	Gag-Pol-related retrotransposon family protein	Medtr1g064005.1	hypothetical protein
Lj0g3v0339659.1		13.5079	0.000254727	0.0119801	24.3105	0	Chromodomain-helicase-DNA-binding protein	AT2G27980.1	Acyl-CoA N-acyltransferase with RING/FYVE/PHD-type zinc finger domain	Medtr2g084425.2	RING/FYVE/PHD zinc finger protein
Lj6g3v1692690.1		13.4805	0.00129919	0.0454921	23.9874	0	zinc transport protein ZntB-like	AT1G29820.2	Magnesium transporter CorA-like family protein	Medtr2g028770.1	magnesium transporter CorA family protein
Lj6g3v1934080.1		13.4428	0.00116328	0.041662	13.1738	0	potassium channel KAT1-like isoform X3	AT5G46240.1	potassium channel in Arabidopsis thaliana 1	Medtr2g019530.1	inwardly rectifying potassium channel subunit
Lj2g3v2574450.1		13.4181	9.93e-05	0.00548302	42.9506	0	histone H3.2	AT4G40030.2	Histone superfamily protein	Medtr4g097175.1	core histone H2A/H2B/H3/H4
Lj0g3v0287589.1		13.4045	2.12e-12	1.96e-09	113.565	0.00856381	cellulose synthase-like protein E1-like	AT1G55850.1	cellulose synthase like E1	Medtr3g060280.1	cellulose synthase E1-like protein
Lj0g3v0348559.1		13.3829	0.000140503	0.00736738	17.189	0	Uncharacterized protein TCM_011065	AT2G01755.1	hypothetical protein	Medtr1g032560.1	hypothetical protein
Lj2g3v3281250.1		13.3748	2.81e-10	1.5e-07	73.1156	0.00546537	pectinesterase QRT1-like	AT5G55590.1	Pectin lyase-like superfamily protein	Medtr5g095490.1	pectinesterase
Lj0g3v0076569.2		13.3706	0.000165468	0.00846447	14.4136	0	pentatricopeptide repeat-containing protein At1g73710-like	AT1G73710.1	Pentatricopeptide repeat (PPR) superfamily protein	Medtr5g077220.1	PPR containing plant-like protein
Lj0g3v0060349.1		13.3615	0.000172852	0.00878496	18.4407	0	ABC transporter I family member 1	AT1G63270.1	non-intrinsic ABC protein 10	Medtr4g131330.1	heme ABC exporter, ATP-binding protein CcmA
Lj5g3v0186650.1		13.3505	0.000129947	0.00684818	36.6796	0	Uncharacterized protein TCM_034216	AT1G75717.1	hypothetical protein	Medtr1g025150.1	hypothetical protein
Lj0g3v0122889.1		13.3496	0.000133922	0.00704584	51.5859	0	NoHit	NA	NA	NA	NA
Lj1g3v1363200.2		13.3025	1.13e-12	1.18e-09	244.211	0.0254086	Octicosapeptide/Phox/Bem1p domain-containing protein	AT3G52950.1	CBS / octicosapeptide/Phox/Bemp1 (PB1) domains-containing protein	Medtr3g097010.1	CBS/octicosapeptide/phox/Bemp1 (PB1) domain protein
Lj5g3v1533500.1		13.2915	4.64e-13	6.08e-10	470.933	0.0464601	UvrABC system protein C	AT5G26731.1	hypothetical protein	Medtr1g085240.2	hypothetical protein
Lj1g3v1183390.1		13.2536	9.44e-11	5.93e-08	172.789	0.0193209	peptide transporter	AT2G40460.1	Major facilitator superfamily protein	Medtr3g072300.1	peptide/nitrate transporter
Lj3g3v2888620.1		13.2522	2.31e-14	4.85e-11	104.832	0.0111895	Uncharacterized protein isoform 1	AT4G15240.1	Protein of unknown function (DUF604)	Medtr4g046680.1	transferring glycosyl group transferase
Lj1g3v5020690.1		13.2408	2.02e-11	1.59e-08	227.417	0.0231425	F-box/kelch-repeat protein At3g23880-like	AT3G06240.1	F-box family protein	Medtr7g066000.1	F-box protein interaction domain protein
Lj0g3v0213389.1		13.2365	0.000216964	0.0106312	16.3965	0	calmodulin-binding transcription activator 4-like	AT1G67310.1	Calmodulin-binding transcription activator protein with CG-1 and Ankyrin domains	Medtr3g085050.2	calmodulin-binding; transcription regulators protein
Lj1g3v4578700.1		13.2156	7.09e-10	3.27e-07	49.7076	0.00534401	ABC transporter G family member	AT2G37360.1	ABC-2 type transporter family protein	Medtr7g100120.1	white-brown-complex ABC transporter family protein
Lj0g3v0339659.2		13.2097	0.000596549	0.0247044	39.5359	0	Acyl-CoA N-acyltransferase with RING/FYVE/PHD-type zinc finger domain-containing protein	AT2G27980.1	Acyl-CoA N-acyltransferase with RING/FYVE/PHD-type zinc finger domain	Medtr2g084425.1	RING/FYVE/PHD zinc finger protein
Lj2g3v2001400.1		13.1814	0.000961592	0.0364597	3.15263	0	NoHit	NA	NA	NA	NA
Lj2g3v2001400.2		13.1814	0.000960923	0.0364597	3.16395	0	NoHit	NA	NA	NA	NA
Lj1g3v0317950.1		13.1748	0.000343819	0.0153395	28.8953	0	NoHit	NA	NA	NA	NA
Lj0g3v0213389.2		13.1627	0.000283937	0.0129625	33.8219	0	calmodulin-binding transcription activator 4-like	AT1G67310.1	Calmodulin-binding transcription activator protein with CG-1 and Ankyrin domains	Medtr3g085050.2	calmodulin-binding; transcription regulators protein
Lj0g3v0281569.1		13.1409	0.000287027	0.0130845	64.962	0	NoHit	NA	NA	NA	NA
Lj1g3v4549060.1		13.1233	3.31e-09	1.25e-06	105.669	0.00969262	integral membrane sensor signal transduction histidine kinase	AT2G43770.1	Transducin/WD40 repeat-like superfamily protein	Medtr7g086360.1	U5 small nuclear ribonucleoprotein 40 kDa-like protein
Lj4g3v1683160.1		13.1139	0.000428637	0.0185954	36.2069	0	dCTP pyrophosphatase 1-like	AT3G25400.1	dCTP pyrophosphatase-like protein	Medtr7g052230.1	MazG nucleotide pyrophosphohydrolase domain protein
Lj2g3v1024320.1		13.0484	3.92e-09	1.42e-06	37.4246	0.00489641	ATPase 11 plasma membrane-type-like	AT5G62670.1	H(+)-ATPase 11	Medtr6g011310.1	plasma membrane H+-ATPase
Lj0g3v0121269.1		13.0118	0.000500485	0.0211571	39.9808	0	NoHit	NA	NA	NA	NA
Lj3g3v3639170.2		13.0066	1.58e-09	6.61e-07	89.3578	0.0106543	alcohol dehydrogenase-like 2-like	AT1G22430.2	GroES-like zinc-binding dehydrogenase family protein	Medtr5g045710.1	zinc-binding alcohol dehydrogenase family protein
Lj4g3v2604510.1		12.9986	1.21e-08	3.62e-06	244.642	0.0273126	heavy metal-associated isoprenylated plant protein 26-like	AT1G06330.1	Heavy metal transport/detoxification superfamily protein	Medtr2g091235.1	heavy metal transport/detoxification superfamily protein
Lj2g3v2136020.1		12.99	0.000530696	0.0223141	76.4646	0	1-deoxy-d-xylulose 5-phosphate reductoisomerase	AT2G39950.1	Flocculation protein	Medtr5g081880.1	hypothetical protein
Lj1g3v4590700.1		12.9886	0.000443189	0.0190426	34.1718	0	NoHit	NA	NA	NA	NA
Lj0g3v0111939.1		12.9792	0.000453008	0.0193586	17.8659	0	NoHit	NA	NA	NA	NA
Lj3g3v3336340.2		12.9698	0.00131719	0.0460203	9.56407	0	pentatricopeptide repeat-containing protein At2g15630 mitochondrial-like	AT2G15630.1	Pentatricopeptide repeat (PPR) superfamily protein	Medtr4g068360.1	PPR containing plant-like protein
Lj1g3v4468030.1		12.9576	0.00048586	0.0206221	50.3829	0	homeobox-leucine zipper protein ATHB-8-like	AT4G32880.1	homeobox gene 8	Medtr3g109800.2	class III homeodomain leucine zipper protein
Lj3g3v3336340.1		12.9552	0.00137056	0.0469444	8.11906	0	pentatricopeptide repeat-containing protein At2g15630 mitochondrial-like	AT2G15630.1	Pentatricopeptide repeat (PPR) superfamily protein	Medtr4g068360.1	PPR containing plant-like protein
Lj4g3v2604520.1		12.9432	1.67e-08	4.58e-06	251.401	0.029137	heavy metal-associated isoprenylated plant protein 26-like	AT1G06330.1	Heavy metal transport/detoxification superfamily protein	Medtr2g091235.1	heavy metal transport/detoxification superfamily protein
Lj0g3v0262249.2		12.9407	2.43e-07	3.79e-05	61.3814	0.00701316	Carboxyl-terminal proteinase	AT4G23350.1	Protein of Unknown Function (DUF239)	Medtr5g078580.1	DUF239 domain protein
Lj0g3v0262249.1		12.9406	2.44e-07	3.79e-05	60.8599	0.00695357	Carboxyl-terminal proteinase	AT4G23350.1	Protein of Unknown Function (DUF239)	Medtr5g078580.1	DUF239 domain protein
Lj6g3v2116840.1		12.9122	0.000593157	0.0246435	31.0724	0	equilibrative nucleotide transporter 3-like	AT4G05120.1	Major facilitator superfamily protein	Medtr2g011600.4	equilibrative nucleoside transporter 6
Lj4g3v0336340.1		12.8817	3.58e-11	2.61e-08	213.816	0.0279201	NoHit	NA	NA	NA	NA
Lj4g3v2573830.1		12.8802	0.000714216	0.0289456	8.52799	0	probable DNA primase large subunit-like isoform X2	AT1G67320.2	DNA primase, large subunit family	Medtr8g097160.1	DNA primase large subunit, putative
Lj1g3v3690210.1		12.8742	2.28e-12	2.05e-09	1006.4	0.142923	NoHit	NA	NA	NA	NA
Lj4g3v2573830.2		12.874	0.000740033	0.0298332	9.65142	0	probable DNA primase large subunit-like isoform X2	AT1G67320.2	DNA primase, large subunit family	Medtr8g097160.1	DNA primase large subunit, putative
Lj2g3v2326330.1		12.8703	0.000854023	0.0335624	8.57253	0	Zinc finger protein ZFPM1	AT1G07090.1	Protein of unknown function (DUF640)	Medtr5g072510.1	DUF640 family protein
Lj2g3v1014120.1		12.8678	1.34e-12	1.36e-09	1265.21	0.181117	RecName: Full=CASP-like protein N24	AT5G40300.1	Uncharacterised protein family (UPF0497)	Medtr6g007160.1	transmembrane protein, putative
Lj2g3v2001630.1		12.8615	0.00141283	0.0480256	20.7851	0	SUMO-activating enzyme subunit 2	AT2G21470.1	SUMO-activating enzyme 2	Medtr8g037355.1	SUMO1 activating enzyme subunit 2
Lj1g3v0246780.1		12.8591	0.000997852	0.0372227	48.8042	0	NoHit	AT3G55920.1	Cyclophilin-like peptidyl-prolyl cis-trans isomerase family protein	Medtr3g070500.2	peptidyl-prolyl cis-trans isomerase
Lj2g3v3188410.1		12.8529	0.00096532	0.0365245	14.031	0	cell differentiation protein RCD1 homolog	AT3G20800.1	Cell differentiation, Rcd1-like protein	Medtr3g053170.1	cell differentiation RCD1-like protein
Lj0g3v0010159.1		12.8357	0.000708908	0.0288048	26.1505	0	WD-repeat protein	AT4G20940.1	Leucine-rich receptor-like protein kinase family protein	Medtr8g468790.1	hypothetical protein
Lj0g3v0111949.1		12.8219	0.000732339	0.0295656	33.2369	0	NoHit	NA	NA	NA	NA
Lj3g3v1393700.2		12.8168	0.000755888	0.0302057	10.2961	0	solute carrier family 40 member 1-like	AT5G03570.2	iron regulated 2	Medtr4g013240.1	solute carrier family 40 protein
Lj0g3v0241429.1		12.8103	0.000906834	0.0350661	28.0829	0	transmembrane E3 ubiquitin-protein ligase 1-like isoform X1	AT2G20650.1	RING/U-box superfamily protein	Medtr4g078525.1	RING/U-box protein
Lj2g3v2017570.1		12.7951	0.00110579	0.040199	28.6298	0	NoHit	NA	NA	NA	NA
Lj5g3v1427620.1		12.7641	0.000860355	0.0337256	35.2614	0	NoHit	NA	NA	NA	NA
Lj5g3v1427610.1		12.7641	0.000861153	0.0337256	36.6124	0	NoHit	NA	NA	NA	NA
Lj3g3v1931860.1		12.7591	0.00107316	0.0393311	27.8334	0	NoHit	NA	NA	NA	NA
Lj2g3v2937470.1		12.759	0.00132579	0.0461659	11.9536	0	NoHit	NA	NA	NA	NA
Lj5g3v1427630.1		12.7231	0.000958582	0.0364505	40.4921	0	NoHit	NA	NA	NA	NA
Lj2g3v3073970.1		12.6878	0.00118086	0.0421954	23.3259	0	Uncharacterized protein isoform 1	NA	NA	Medtr5g090740.1	AAA domain protein
Lj1g3v2909550.1		12.6457	0.0013555	0.0467341	11.0652	0	ELMO domain-containing protein A-like	AT2G44770.1	ELMO/CED-12 family protein	Medtr7g081300.1	ELMO/CED-12 family protein
Lj0g3v0171729.1		12.6121	0.00143954	0.0487226	13.0744	0	NoHit	NA	NA	NA	NA
Lj3g3v2809710.1		12.5679	4.25e-06	0.000389313	56.1509	0.0057467	Cortical cell-delineating protein	AT2G45180.1	Bifunctional inhibitor/lipid-transfer protein/seed storage 2S albumin superfamily protein	Medtr4g101260.1	Lipid transfer protein
Lj1g3v4862710.1		12.5581	0.00141687	0.0481108	20.4239	0	vacuolar protein sorting-associated protein 51 homolog	AT4G02030.2	Vps51/Vps67 family (components of vesicular transport) protein	Medtr1g087100.2	transport complex protein
Lj1g3v4251180.1		12.5577	0.00145551	0.0492101	21.0085	0	NoHit	NA	NA	NA	NA
Lj1g3v2432890.1		12.5062	4.78e-07	6.71e-05	50.4883	0.00639962	transmembrane protein	AT1G30040.1	gibberellin 2-oxidase	Medtr4g096840.1	plant gibberellin 2-oxidase
Lj6g3v0815790.1		12.5031	1.57e-09	6.61e-07	212.826	0.0375944	dihydroneopterin aldolase	AT5G62980.1	Dihydroneopterin aldolase	Medtr2g088720.1	dihydroneopterin aldolase
Lj6g3v0815790.2		12.5031	1.56e-09	6.61e-07	213.496	0.0377127	dihydroneopterin aldolase	AT5G62980.1	Dihydroneopterin aldolase	Medtr2g088720.1	dihydroneopterin aldolase
Lj0g3v0330719.1		12.4188	1.71e-06	0.000187657	80.0688	0.00828835	NoHit	NA	NA	NA	NA
Lj3g3v0950730.1	LjAPN1	12.199	1.3e-09	5.66e-07	130.056	0.0298353	aspartic proteinase CDR1-like	AT1G31450.1	Eukaryotic aspartyl protease family protein	Medtr0036s0050.1	eukaryotic aspartyl protease family protein
Lj0g3v0306689.1		12.179	4.1e-06	0.000378357	47.8888	0.00785408	probable protein phosphatase 2C 10-like	AT1G34750.1	Protein phosphatase 2C family protein	Medtr3g074610.2	serine/threonine phosphatase family, 2C domain protein
Lj0g3v0306689.2		12.179	4.09e-06	0.000378357	52.1264	0.00854906	probable protein phosphatase 2C 10-like	AT1G34750.1	Protein phosphatase 2C family protein	Medtr3g074610.2	serine/threonine phosphatase family, 2C domain protein
Lj1g3v3441260.2		12.1521	4.77e-06	0.000427247	28.2818	0.00479459	NoHit	NA	NA	NA	NA
Lj1g3v3441260.3		12.1516	4.79e-06	0.000427705	28.6688	0.00486205	F-box/kelch-repeat protein	AT3G06240.1	F-box family protein	Medtr7g061050.1	F-box protein interaction domain protein
Lj1g3v3441260.1		12.1507	4.82e-06	0.000427757	30.5185	0.00517871	NoHit	NA	NA	NA	NA
Lj0g3v0092009.1		12.0378	1.03e-05	0.000803104	54.2209	0.00976637	AMP-dependent synthetase	AT4G32700.2	helicases;ATP-dependent helicases;nucleic acid binding;ATP binding;DNA-directed DNA polymerases;DNA binding	Medtr0312s0040.1	DNA polymerase theta-like protein
Lj5g3v1887290.1		12.0267	1.57e-07	2.64e-05	115.098	0.0277383	multicopper oxidase	AT5G48100.1	Laccase/Diphenol oxidase family protein	Medtr3g101640.1	transparent testa protein
Lj5g3v0465970.1	LjLB3	12.0173	1.77e-10	9.9e-08	90765.8	22.6621	RecName: Full=Leghemoglobin_x0001_gi|11230993|dbj|BAB18108.1| leghemoglobin	AT3G10520.1	haemoglobin 2	Medtr5g081030.1	leghemoglobin Lb120-1
Lj0g3v0256559.1		11.8824	1.62e-12	1.59e-09	220.909	0.0613261	Os06g0181300	AT1G15720.1	TRF-like 5	Medtr3g467090.3	myb-like DNA-binding domain protein
Lj4g3v0473070.1		11.8062	9.13e-08	1.74e-05	68.8146	0.01965	Uncharacterized protein TCM_031597	NA	NA	Medtr4g088510.1	hypothetical protein
Lj1g3v3580540.1		11.7716	1.17e-05	0.000895927	29.2157	0.0080427	GTP cyclohydrolase I	AT3G07270.1	GTP cyclohydrolase I	Medtr7g055700.1	GTP cyclohydrolase I 1
Lj4g3v0336690.1		11.7675	0.000887758	0.034595	29.2293	0.00737085	vacuolar iron transporter homolog 4-like	AT3G43660.1	Vacuolar iron transporter (VIT) family protein	Medtr4g094332.1	vacuolar iron transporter-like protein
Lj1g3v0318450.1		11.5895	5.49e-11	3.65e-08	875.65	0.295678	casein kinase I isoform delta-like	AT4G28880.1	casein kinase I-like 3	Medtr1g004990.1	casein kinase
Lj3g3v3639170.1		11.5854	0.000161768	0.00831581	21.9905	0.00423548	alcohol dehydrogenase-like	AT1G22430.2	GroES-like zinc-binding dehydrogenase family protein	Medtr5g045710.1	zinc-binding alcohol dehydrogenase family protein
Lj6g3v1249630.1		11.5476	0.000527589	0.0222132	17.2275	0.00436969	FAD linked oxidase N-terminal	AT5G56970.1	cytokinin oxidase 3	Medtr2g039340.1	cytokinin oxidase/dehydrogenase-like protein
Lj0g3v0099889.1		11.481	0.000435575	0.0187411	14.2398	0.00406373	probable pectinesterase 53-like	AT5G19730.1	Pectin lyase-like superfamily protein	Medtr1g086540.1	pectinesterase
Lj5g3v2013560.2		11.4698	5.69e-05	0.00353568	25.6027	0.00877208	DNA-directed RNA polymerase III subunit RPC3-like	AT3G49000.1	RNA polymerase III subunit RPC82 family protein	Medtr1g101100.1	DNA-directed RNA polymerase III subunit RPC3-like protein
Lj5g3v2013560.1		11.4697	5.7e-05	0.00353568	25.7268	0.0088146	DNA-directed RNA polymerase III subunit RPC3-like	AT3G49000.1	RNA polymerase III subunit RPC82 family protein	Medtr1g101100.1	DNA-directed RNA polymerase III subunit RPC3-like protein
Lj1g3v0318450.2		11.4682	1.35e-10	8.15e-08	806.28	0.295874	casein kinase I isoform delta-like	AT4G28880.1	casein kinase I-like 3	Medtr1g004990.1	casein kinase
Lj5g3v2013560.3		11.4649	5.86e-05	0.00358961	26.2352	0.00901361	DNA-directed RNA polymerase III subunit RPC3-like	AT3G49000.1	RNA polymerase III subunit RPC82 family protein	Medtr1g101100.1	DNA-directed RNA polymerase III subunit RPC3-like protein
Lj2g3v2017580.1		11.4313	6.77e-05	0.00399598	15.9907	0.00565843	probable LRR receptor-like serine/threonine-protein kinase At1g63430-like	AT1G63430.1	Leucine-rich repeat protein kinase family protein	Medtr5g010440.1	LRR receptor-like kinase
Lj6g3v0815760.1		11.4293	7.46e-14	1.17e-10	69803.9	26.0501	RecName: Full=Nodulin-25	NA	NA	Medtr3g055440.3	nodulin-25 protein
Lj2g3v1014150.1		11.3727	0.000351362	0.0156095	11.5303	0.00256536	RecName: Full=CASP-like protein N24	AT5G40300.1	Uncharacterised protein family (UPF0497)	Medtr6g007160.1	transmembrane protein, putative
Lj5g3v0780660.1	LjαCA6	11.2696	2.48e-07	3.83e-05	829.851	0.361458	a-type carbonic anhydrase	AT3G52720.1	alpha carbonic anhydrase 1	Medtr1g059960.1	eukaryotic-type carbonic anhydrase
Lj5g3v0391640.1		11.2334	0.000854528	0.0335624	45.5253	0.0158612	NoHit	NA	NA	NA	NA
Lj0g3v0358639.1		11.2249	9.94e-06	0.000784186	85.4784	0.0372632	sulfatase	AT5G14170.1	SWIB/MDM2 domain superfamily protein	Medtr4g103600.1	chromatin remodeling complex subunit
Lj0g3v0332609.1		11.2197	0.00138532	0.0473982	24.7379	0.00966276	probable polyol transporter 6-like	AT2G18480.1	Major facilitator superfamily protein	Medtr5g019870.1	polyol/monosaccharide transporter 1
Lj0g3v0134249.1		11.1823	0.000184918	0.00930783	55.7517	0.0223019	abnormal spindle-like microcephaly-associated protein homolog partial	AT2G22560.1	Kinase interacting (KIP1-like) family protein	Medtr8g471130.1	kinase interacting (KIP1-like) family protein
Lj2g3v1390580.1		11.1038	3.16e-05	0.00211684	23.4601	0.0116962	potassium transporter 6-like	AT1G70300.1	K+ uptake permease 6	Medtr5g034500.1	potassium transporter-like protein
Lj6g3v0727770.1		11.0971	0.00094626	0.036117	6.17326	0.00155353	NoHit	NA	NA	NA	NA
Lj2g3v0911680.2		11.0743	0.00041573	0.0181356	14.5123	0.00690444	protein kinase family protein	AT3G13690.1	Protein kinase protein with adenine nucleotide alpha hydrolases-like domain	Medtr8g101670.1	adenine nucleotide alpha hydrolase-like domain kinase
Lj0g3v0071329.2		11.0304	0.00074779	0.0299583	28.1175	0.0109842	NoHit	NA	NA	NA	NA
Lj0g3v0071319.1		11.0102	0.00079811	0.0316513	31.0983	0.0122747	NoHit	NA	NA	NA	NA
Lj0g3v0071329.1		10.9713	0.000907287	0.0350661	13.1357	0.00533555	alcohol dehydrogenase class-3-like	AT5G43940.1	GroES-like zinc-binding dehydrogenase family protein	Medtr1g069430.1	Zn-dependent alcohol dehydrogenase family, class III protein
Lj6g3v2218710.1		10.8901	0.00115074	0.0413069	13.8597	0.00601813	LL-diaminopimelate aminotransferase chloroplastic-like	AT2G13810.1	AGD2-like defense response protein 1	Medtr2g008430.1	LL-diaminopimelate aminotransferase
Lj6g3v0773820.1		10.8133	2.89e-05	0.00196566	38.8296	0.0240596	probable purine permease 9-like	AT4G18220.1	Drug/metabolite transporter superfamily protein	Medtr3g058660.1	purine permease
Lj1g3v2909550.2		10.804	0.000718202	0.0290696	20.0571	0.0109452	ELMO domain-containing protein A-like	AT2G44770.1	ELMO/CED-12 family protein	Medtr7g081300.1	ELMO/CED-12 family protein
Lj0g3v0275119.1		10.701	0.00132006	0.0460203	23.5089	0.0119398	myosin-11-like isoform X1	AT3G48670.2	XH/XS domain-containing protein	Medtr3g067815.1	XH/XS domain protein
Lj2g3v1989220.1		10.6957	3.05e-05	0.0020643	21.4696	0.0134018	nudix hydrolase 8-like	AT5G47240.1	nudix hydrolase homolog 8	Medtr4g100480.1	nudix family hydrolase
Lj2g3v1989220.2		10.6937	3.08e-05	0.00207357	21.5082	0.0134422	nudix hydrolase 8-like	AT5G47240.1	nudix hydrolase homolog 8	Medtr4g100480.1	nudix family hydrolase
Lj3g3v2635570.1		10.6727	0.0014684	0.0495123	14.1105	0.00635982	chromosome transmission fidelity protein 18 homolog	AT1G04730.1	P-loop containing nucleoside triphosphate hydrolases superfamily protein	Medtr1g047790.1	chromosome transmission fidelity protein
Lj3g3v2416360.1		10.6689	0.00135912	0.0467563	16.327	0.00861251	Trichome birefringence-like 25 isoform 2	AT1G01430.1	TRICHOME BIREFRINGENCE-LIKE 25	Medtr8g027900.1	Pmr5/Cas1p GDSL/SGNH-like acyl-esterase family protein
Lj3g3v1010940.1		10.6501	0.00136438	0.0468519	5.55	0.00297806	asparaginyl-tRNA ligase	AT5G53390.1	O-acyltransferase (WSD1-like) family protein	Medtr4g078440.1	O-acyltransferase WSD1-like protein
Lj4g3v1855740.1		10.6424	0.000209286	0.0103194	15.0535	0.00971573	NoHit	AT1G08070.1	Tetratricopeptide repeat (TPR)-like superfamily protein	Medtr4g113830.1	organelle transcript processing protein, putative
Lj6g3v0392210.1		10.6185	0.00133078	0.0462679	36.2048	0.0201505	F12P19.7 isoform 1	AT1G65900.1	hypothetical protein	Medtr3g064600.1	plant/F12P19-7 protein
Lj2g3v1402690.2		10.6068	0.000447894	0.0192068	25.4343	0.0152371	neurolysin mitochondrial-like	AT1G67690.1	Zincin-like metalloproteases family protein	Medtr3g086000.1	zincin-like metalloprotease family protein
Lj2g3v1402690.1		10.6068	0.000448234	0.0192068	25.3302	0.0151747	NoHit	AT1G67690.1	Zincin-like metalloproteases family protein	Medtr3g086000.1	zincin-like metalloprotease family protein
Lj0g3v0341349.1		10.5846	0.00149461	0.049994	8.66089	0.00564765	AT-hook DNA-binding family protein	AT4G17800.1	Predicted AT-hook DNA-binding family protein	Medtr4g098450.1	AT hook motif DNA-binding family protein
Lj1g3v3948090.1		10.5446	7.1e-05	0.00414575	23.9224	0.0131318	MADS-box transcription factor PHERES 2-like	AT5G55690.1	MADS-box transcription factor family protein	Medtr4g045977.1	MADS-SRF-like domain protein
Lj2g3v1277270.3		10.4712	0.000254791	0.0119801	34.302	0.0184309	Uncharacterized protein isoform 3	AT3G29180.2	Protein of unknown function (DUF1336)	Medtr5g042910.1	DUF1336 family protein
Lj2g3v1277270.1		10.4219	0.000106366	0.00581016	19.0648	0.0115101	Uncharacterized protein isoform 1	AT3G29180.2	Protein of unknown function (DUF1336)	Medtr5g042910.2	DUF1336 family protein
Lj2g3v1277270.2		10.4219	0.000106257	0.00581016	18.9425	0.0114363	Uncharacterized protein isoform 1	AT3G29180.2	Protein of unknown function (DUF1336)	Medtr5g042910.2	DUF1336 family protein
Lj5g3v1426530.1		10.3776	1.02e-07	1.86e-05	385.131	0.3122	NoHit	NA	NA	NA	NA
Lj4g3v1399730.1		10.3775	8.48e-05	0.00485372	41.3965	0.0285423	NoHit	NA	NA	NA	NA
Lj4g3v1399730.2		10.3666	9.14e-05	0.00514142	42.1505	0.0292453	NoHit	NA	NA	NA	NA
Lj3g3v0323320.2		10.3464	8.78e-08	1.7e-05	367.761	0.294132	Calmodulin-binding family protein isoform 1	AT5G57010.1	calmodulin-binding family protein	Medtr8g017580.1	calmodulin-binding family protein
Lj3g3v0323320.1		10.3432	8.81e-08	1.7e-05	384.243	0.30802	Calmodulin-binding family protein isoform 1	AT5G57010.1	calmodulin-binding family protein	Medtr8g017580.1	calmodulin-binding family protein
Lj4g3v2022720.1		10.3384	1.22e-05	0.000923222	21.6085	0.0160431	protein WAX2-like	AT5G57800.1	Fatty acid hydroxylase superfamily	Medtr4g129630.1	fatty acid hydroxylase superfamily protein
Lj2g3v1989220.3		10.2816	0.000180323	0.00913508	25.8894	0.0214872	deSI-like protein At4g17486-like isoform X1	AT5G47310.1	PPPDE putative thiol peptidase family protein	Medtr5g013040.1	PPPDE thiol peptidase family protein, putative
Lj6g3v2274490.1		10.1698	0.000127075	0.00674207	16.6853	0.013427	Potassium channel	AT4G22200.1	potassium transport 2/3	Medtr2g006870.1	potassium outward rectifying channel protein
Lj3g3v0526200.1		10.0091	8.95e-05	0.00506551	64.1329	0.0622617	Auxin efflux carrier family protein	AT1G76520.1	Auxin efflux carrier family protein	Medtr8g006780.1	auxin efflux carrier family protein
Lj1g3v4551290.1		9.972	2.34e-09	9.3e-07	42.5098	0.0417476	UNC93-like protein 3-like	NA	NA	NA	NA
Lj3g3v3237960.1		9.95075	1.99e-05	0.00144843	89.7993	0.090778	aldehyde dehydrogenase family 3 member F1-like	NA	NA	NA	NA
Lj4g3v1399740.1		9.71585	3.09e-05	0.00207975	21.1158	0.0225448	CRE-INFT-2 protein	AT4G39400.1	Leucine-rich receptor-like protein kinase family protein	Medtr3g095100.1	LRR receptor-like kinase family protein
Lj5g3v1427660.1		9.67211	2.43e-08	6.17e-06	12586.3	16.9255	NoHit	AT5G40820.1	Ataxia telangiectasia-mutated and RAD3-related	Medtr1g113830.1	Serine/Threonine-kinase ATR-like protein
Lj0g3v0062759.1		9.63739	9.55e-05	0.00528958	23.4674	0.0318995	uridine 5'-monophosphate synthase-like	AT3G54470.1	uridine 5\'-monophosphate synthase / UMP synthase (PYRE-F) (UMPS)	Medtr8g038390.1	uridine 5-monophosphate synthase-like protein
Lj0g3v0140859.1		9.5645	2.1e-07	3.36e-05	1354.52	2.04076	GRPF1	NA	NA	Medtr1g033720.1	hypothetical protein
Lj5g3v1427640.1		9.39716	1.54e-08	4.35e-06	1389.13	2.22608	NoHit	NA	NA	NA	NA
Lj5g3v0391640.2		9.39083	0.000745147	0.0298906	27.1376	0.0397467	Uncharacterized protein TCM_037282	AT5G11840.1	Protein of unknown function (DUF1230)	Medtr1g016360.1	DUF1230 family protein
Lj0g3v0110849.1		9.27999	0.000801336	0.0317392	20.0085	0.0303142	BTB/POZ domain-containing protein	AT1G30440.1	Phototropic-responsive NPH3 family protein	Medtr2g048390.1	phototropic-responsive NPH3 family protein
Lj5g3v0586500.1		9.26703	0.000182606	0.00923587	63.9226	0.114483	flowering-promoting factor 1-like protein 2-like	AT5G10625.1	Flowering-promoting factor-like protein	Medtr1g009900.1	flowering-promoting factor-like protein
Lj0g3v0156149.1		9.13044	4.48e-06	0.000405884	1480.67	2.83798	CASP-like protein At2g38480-like	AT2G38480.1	Uncharacterised protein family (UPF0497)	Medtr7g071110.1	CASP-like protein
Lj1g3v1363200.1		9.02465	5.91e-06	0.000493721	286.1	0.557633	Octicosapeptide/Phox/Bem1p domain-containing protein	AT3G52950.1	CBS / octicosapeptide/Phox/Bemp1 (PB1) domains-containing protein	Medtr3g097010.1	CBS/octicosapeptide/phox/Bemp1 (PB1) domain protein
Lj1g3v4515810.1		8.84281	2.15e-06	0.000225811	265.817	0.57205	Peptide transporter PTR3-A	AT5G46050.1	peptide transporter 3	Medtr7g098160.1	peptide transporter
Lj0g3v0135339.2		8.83997	0.0014922	0.049994	22.2236	0.0516069	WAT1-related protein At4g19185-like	AT4G19185.1	nodulin MtN21 /EamA-like transporter family protein	Medtr8g072350.1	nodulin MtN21/EamA-like transporter family protein
Lj0g3v0135339.3		8.83953	0.00149261	0.049994	22.2173	0.0516069	WAT1-related protein At4g19185-like	AT4G19185.1	nodulin MtN21 /EamA-like transporter family protein	Medtr8g072350.1	nodulin MtN21/EamA-like transporter family protein
Lj2g3v0911670.1		8.799	4.86e-09	1.7e-06	374.732	0.937838	Transcripteion factor	AT5G56780.1	effector of transcription2	Medtr7g090060.1	transcription factor, putative
Lj2g3v1550280.1		8.72789	0.00134473	0.0464658	24.1529	0.0474985	rop guanine nucleotide exchange factor 1-like	AT1G31650.1	RHO guanyl-nucleotide exchange factor 14	Medtr5g025960.1	RHO guanyl-nucleotide exchange factor
Lj2g3v1550280.2		8.72789	0.00134386	0.0464658	35.7636	0.0703317	rop guanine nucleotide exchange factor 1-like	AT1G31650.1	RHO guanyl-nucleotide exchange factor 14	Medtr5g025960.1	RHO guanyl-nucleotide exchange factor
Lj4g3v0336320.1		8.5622	4.35e-06	0.000396859	2345.48	7.01074	EKN protein	NA	NA	Medtr4g094338.1	hypothetical protein
Lj5g3v1887330.1		8.24744	0.00122984	0.0435981	86.9827	0.298817	NoHit	NA	NA	NA	NA
Lj5g3v1887310.1		7.92227	0.0010977	0.0400437	38.0521	0.165005	NoHit	NA	NA	NA	NA
Lj5g3v1887320.1		7.89415	0.000915205	0.0352708	65.0267	0.287244	NoHit	NA	NA	NA	NA
Lj5g3v0495880.3		7.85024	0.000928105	0.0356368	630.445	2.90003	chorismate mutase chloroplastic-like isoform X1	AT5G10870.1	chorismate mutase 2	Medtr1g013820.3	chorismate mutase
Lj3g3v3363550.1		7.82171	0.000854847	0.0335624	80.1088	0.325971	CM0216.380.nc	AT5G66440.1	tRNA-methyltransferase non-catalytic subunit trm6MTase subunit	Medtr3g117050.1	transmembrane protein, putative
Lj1g3v4830300.2		7.7234	0.000320678	0.01443	40.0673	0.205571	ATP-binding cassette protein	AT3G62150.1	P-glycoprotein 21	Medtr1g086080.2	ABC transporter B family protein
Lj3g3v1297010.1		7.71054	0.000558076	0.0233404	164.518	0.745706	pollen preferential protein	AT5G06380.1	hypothetical protein	Medtr2g087830.1	hypothetical protein
Lj5g3v2179710.1		7.57362	8.72e-06	0.000700665	108.185	0.595838	lipid phosphate phosphatase 1-like	AT2G01180.1	phosphatidic acid phosphatase 1	Medtr1g109430.1	lipid phosphate phosphatase-like protein
Lj2g3v0776870.2		7.3164	0.000770558	0.030636	226.792	1.59222	sst1 protein	NA	NA	NA	NA
Lj5g3v0035290.2	LjLB1	7.17773	4.17e-08	9.1e-06	57278.2	428.928	leghemoglobin	AT3G10520.1	haemoglobin 2	Medtr5g081030.1	leghemoglobin Lb120-1
Lj3g3v2995910.2		7.17418	2.34e-05	0.00165858	337.065	2.31121	Fatty acyl-CoA reductase	AT4G33790.1	Jojoba acyl CoA reductase-related male sterility protein	Medtr4g053880.1	gland-specific fatty acyl-CoA reductase
Lj3g3v2995910.1		7.13598	2.83e-05	0.00193382	323.117	2.2728	fatty acyl-CoA reductase 3-like	AT4G33790.1	Jojoba acyl CoA reductase-related male sterility protein	Medtr4g053880.1	gland-specific fatty acyl-CoA reductase
Lj1g3v0627590.1		7.11849	1.09e-08	3.37e-06	586.376	4.37569	protein PLANT CADMIUM RESISTANCE 2-like	AT1G14870.1	PLANT CADMIUM RESISTANCE 2	Medtr5g017650.1	plant cadmium resistance protein
Lj4g3v0120120.2		7.04115	0.000997792	0.0372227	87.5249	0.669498	rho GDP-dissociation inhibitor 1-like	AT3G07880.1	Immunoglobulin E-set superfamily protein	Medtr2g025740.1	Rho GDP-dissociation inhibitor-like protein
Lj4g3v1500410.1		6.96325	0.000258938	0.0121189	293.891	2.29834	Metal transporter	AT1G15960.1	NRAMP metal ion transporter 6	Medtr3g088440.1	NRAMP metal ion transporter 6
Lj4g3v1500410.2		6.96273	0.000259031	0.0121189	310.848	2.43176	Metal transporter	AT1G15960.1	NRAMP metal ion transporter 6	Medtr3g088440.1	NRAMP metal ion transporter 6
Lj1g3v2184150.1		6.9457	0.00120002	0.0427342	94.9999	0.703051	Uncharacterized protein TCM_034230	NA	NA	Medtr1g025290.1	hypothetical protein
Lj2g3v0776860.1		6.83694	9.33e-05	0.0052251	447.289	4.41563	Sst1 sulfate transporter	AT5G19600.1	sulfate transporter 3;5	Medtr6g086170.1	sulfate/bicarbonate/oxalate exchanger and transporter sat-1
Lj2g3v0776870.3	LjSST1	6.83383	9.42e-05	0.00525743	396.31	3.92075	Sst1 sulfate transporter	AT5G19600.1	sulfate transporter 3;5	Medtr6g086170.1	sulfate/bicarbonate/oxalate exchanger and transporter sat-1
Lj1g3v3444080.1		6.71241	0.000966342	0.0365245	97.7245	1.04449	Ferric reductase defective 3b	AT3G08040.2	MATE efflux family protein	Medtr3g029510.1	MATE efflux family protein
Lj0g3v0172799.2		6.61098	1.37e-08	4.02e-06	3479.04	36.9065	GRPF1	NA	NA	Medtr1g033720.1	hypothetical protein
Lj4g3v2133900.1		6.53721	4.89e-05	0.00311738	153.85	1.7856	cadmium/zinc-transporting ATPase 3-like	AT4G30110.1	heavy metal atpase 2	Medtr4g127580.1	heavy metal transporting P-type ATPase, putative
Lj0g3v0172799.1		6.43063	4.49e-08	9.67e-06	14664.9	175.773	NoHit	NA	NA	NA	NA
Lj0g3v0257439.2		6.34225	6.25e-05	0.00376599	1216.67	15.2099	2-aminoethanethiol dioxygenase-like	AT2G42670.2	Protein of unknown function (DUF1637)	Medtr4g080083.1	RmlC-type cupin
Lj0g3v0257439.1		6.33641	6.32e-05	0.00378135	1326.7	16.6485	2-aminoethanethiol dioxygenase-like	AT2G42670.2	Protein of unknown function (DUF1637)	Medtr4g080083.1	RmlC-type cupin
Lj1g3v4830300.1		6.26915	0.000153673	0.00796485	67.6834	0.898302	ATP-binding cassette protein	AT3G62150.1	P-glycoprotein 21	Medtr1g086080.2	ABC transporter B family protein
Lj5g3v1500430.1		6.24422	1.67e-05	0.00123817	187.607	2.48331	phospholipase D p1-like partial	AT3G05630.1	phospholipase D P2	Medtr1g083620.1	phospholipase D p2-like protein
Lj1g3v0627490.1		6.20279	2.18e-06	0.000228185	347.071	4.9842	NoHit	NA	NA	NA	NA
Lj1g3v0627500.2		6.20164	2.19e-06	0.000228185	554.516	7.96953	protein PLANT CADMIUM RESISTANCE 2-like	AT1G14870.1	PLANT CADMIUM RESISTANCE 2	Medtr8g104870.1	plant cadmium resistance protein
Lj1g3v0627500.1		6.2016	2.19e-06	0.000228185	555.95	7.99034	protein PLANT CADMIUM RESISTANCE 2-like	AT1G14870.1	PLANT CADMIUM RESISTANCE 2	Medtr8g104870.1	plant cadmium resistance protein
Lj1g3v0627500.3		6.20085	2.2e-06	0.000228266	575.187	8.27108	protein PLANT CADMIUM RESISTANCE 2-like	AT1G14870.1	PLANT CADMIUM RESISTANCE 2	Medtr8g104870.1	plant cadmium resistance protein
Lj0g3v0088139.1		6.16708	2.01e-06	0.000212298	244.528	3.55777	histone H4	AT3G17360.1	phragmoplast orienting kinesin 1	Medtr4g123730.1	kinesin motor domain protein
Lj0g3v0088149.1		6.1666	2.01e-06	0.000212298	296.994	4.32259	histone H4	AT3G17360.1	phragmoplast orienting kinesin 1	Medtr4g123730.1	kinesin motor domain protein
Lj0g3v0129439.1		6.10062	0.00110317	0.0401501	69.9724	0.97687	Polynucleotidyl transferase isoform 1	AT2G32415.1	Polynucleotidyl transferase, ribonuclease H fold protein with HRDC domain	Medtr4g048230.1	3'-5' exonuclease domain protein
Lj5g3v0035290.1	LjLB2	6.00919	3.52e-06	0.000332013	140486	2372.85	leghemoglobin	AT3G10520.1	haemoglobin 2	Medtr5g081030.1	leghemoglobin Lb120-1
Lj1g3v4764690.1		6.00639	0.000275	0.0126835	602.201	9.18025	gelsolin-related protein of 125 kDa-like	AT1G03470.1	Kinase interacting (KIP1-like) family protein	Medtr7g108070.1	kinase interacting (KIP1-like) family protein
Lj1g3v4764690.2		6.00131	0.00027756	0.0127381	526.367	8.05372	gelsolin-related protein of 125 kDa-like	AT1G03470.1	Kinase interacting (KIP1-like) family protein	Medtr7g108070.1	kinase interacting (KIP1-like) family protein
Lj4g3v0135640.1		5.96421	0.000971971	0.0366931	95.0196	1.49912	aspartic proteinase	AT1G62290.2	Saposin-like aspartyl protease family protein	Medtr4g132420.2	fungal proteinase A, aspartic proteinase superfamily protein
Lj4g3v0135640.3		5.96157	0.000979825	0.0368567	95.0898	1.50308	aspartic proteinase	AT1G62290.2	Saposin-like aspartyl protease family protein	Medtr4g132420.2	fungal proteinase A, aspartic proteinase superfamily protein
Lj1g3v3441280.1		5.95461	7.44e-08	1.49e-05	17832	295.589	early nodulin ENOD18	AT3G53990.1	Adenine nucleotide alpha hydrolases-like superfamily protein	Medtr7g065770.1	early nodulin ENOD18
Lj4g3v0135640.2		5.94588	0.00100512	0.0374051	90.8473	1.45168	aspartic proteinase	AT1G62290.2	Saposin-like aspartyl protease family protein	Medtr4g132420.2	fungal proteinase A, aspartic proteinase superfamily protein
Lj1g3v1784380.2		5.94448	0.000148403	0.00772998	238.966	3.59793	CM0216.360.nc	NA	NA	Medtr8g038700.1	hypothetical protein
Lj1g3v0682850.3		5.90304	0.000412238	0.0180083	81.6206	1.45826	ent-copalyl diphosphate synthase chloroplastic-like	AT4G02780.1	Terpenoid cyclases/Protein prenyltransferases superfamily protein	Medtr7g011663.1	copalyldiphosphate synthase
Lj3g3v2835380.1		5.90039	0.000248273	0.0118048	250.023	4.03868	tropinone reductase homolog At1g07440-like	AT5G06060.1	NAD(P)-binding Rossmann-fold superfamily protein	Medtr3g068070.1	NAD(P)-binding rossmann-fold protein
Lj1g3v0682850.4		5.89067	0.000426129	0.0185378	78.3167	1.41113	ent-copalyl diphosphate synthase chloroplastic-like	AT4G02780.1	Terpenoid cyclases/Protein prenyltransferases superfamily protein	Medtr7g011663.1	copalyldiphosphate synthase
Lj5g3v1816240.1		5.87987	0.0011781	0.0421447	617.414	10.8509	NoHit	NA	NA	NA	NA
Lj0g3v0215569.1		5.82923	1.94e-05	0.00141715	379.591	6.95321	NoHit	NA	NA	NA	NA
Lj5g3v1816230.2		5.80635	0.000430641	0.0186177	208.119	3.76048	para-aminobenzoate synthase-like	AT2G28880.1	para-aminobenzoate (PABA) synthase family protein	Medtr1g095360.1	para-aminobenzoate synthase
Lj5g3v1816230.3		5.80635	0.000430797	0.0186177	208.835	3.77341	para-aminobenzoate synthase-like	AT2G28880.1	para-aminobenzoate (PABA) synthase family protein	Medtr1g095360.1	para-aminobenzoate synthase
Lj5g3v1816230.1		5.80635	0.000430929	0.0186177	209.162	3.77932	para-aminobenzoate synthase-like	AT2G28880.1	para-aminobenzoate (PABA) synthase family protein	Medtr1g095360.1	para-aminobenzoate synthase
Lj5g3v1816230.4		5.80516	0.000432603	0.0186643	209.749	3.79357	para-aminobenzoate synthase-like	AT2G28880.1	para-aminobenzoate (PABA) synthase family protein	Medtr1g095360.1	para-aminobenzoate synthase
Lj1g3v4515810.2		5.75855	0.000485151	0.0206199	140.137	2.84801	peptide transporter PTR3-A-like	AT5G46050.1	peptide transporter 3	Medtr7g098160.1	peptide transporter
Lj0g3v0289849.2		5.74121	1.44e-06	0.000164123	1924.77	38.0416	cell wall protein	NA	NA	Medtr1g033720.1	hypothetical protein
Lj0g3v0289849.1		5.74121	1.44e-06	0.000164123	1462.37	28.9025	cell wall protein	NA	NA	Medtr1g033720.1	hypothetical protein
Lj1g3v0627500.4		5.73999	1.32e-05	0.000991695	844.538	16.6442	protein PLANT CADMIUM RESISTANCE 2-like	AT1G14870.1	PLANT CADMIUM RESISTANCE 2	Medtr8g104890.1	plant cadmium resistance protein
Lj1g3v4830290.1		5.69029	0.000583414	0.024303	69.426	1.38124	N-terminal	AT3G62140.1	NEFA-interacting nuclear protein	Medtr7g110620.1	NEFA-interacting nuclear protein NIP30, putative
Lj1g3v1784380.1		5.68911	0.000609645	0.0251621	130.767	2.38824	hypothetical protein	NA	NA	Medtr1g054370.1	hypothetical protein
Lj3g3v1114700.1		5.43485	7.3e-05	0.00424432	169.388	4.17975	Histone H2B	AT3G45980.1	Histone superfamily protein	Medtr4g063240.1	core histone H2A/H2B/H3/H4
Lj2g3v1549600.1	LjCYCLOPS	5.40467	0.00119649	0.0426566	142.384	3.22389	cyclops transcription factor	NA	NA	Medtr5g026850.2	cyclops protein, putative
Lj1g3v4447000.1		5.33369	0.00135545	0.0467341	178.685	4.43	BI1-like protein-like	AT1G03070.2	Bax inhibitor-1 family protein	Medtr1g071430.1	inhibitor of apoptosis-promoting Bax1 protein
Lj1g3v4446990.1		5.33068	0.00136616	0.0468519	51.3204	1.27453	glycoprotein gp2-like	AT3G63300.1	FORKED 1	Medtr7g095500.1	auxin canalisation protein
Lj0g3v0072329.1		5.25818	5.59e-06	0.000478717	638.605	17.3473	unknown	AT2G06510.1	replication protein A 1A	Medtr3g047950.1	replication factor A1
Lj0g3v0069039.1		5.0799	0.00140618	0.0478943	159	5.16924	cation-translocating ATPase	AT1G73970.1	obscurin-like protein	Medtr3g010350.1	hypothetical protein
Lj5g3v2179700.1		5.06723	0.000390008	0.0171325	147.024	5.00675	phosphatidic acid phosphatase beta	AT1G15080.1	lipid phosphate phosphatase 2	Medtr1g109400.3	lipid phosphate phosphatase-like protein
Lj2g3v1364760.1		5.02283	5.81e-05	0.00356898	259.922	7.9305	MYB transcription factor MYB138	AT1G70000.2	myb-like transcription factor family protein	Medtr5g037080.1	MYB-like transcription factor family protein
Lj0g3v0073479.1		4.97208	8.9e-05	0.00504457	397.448	12.8393	inactive rhomboid protein 1-like	AT1G63120.1	RHOMBOID-like 2	Medtr7g498280.1	inactive rhomboid-like protein
Lj4g3v2096070.1		4.91632	0.000263273	0.0122324	997.711	35.5626	TPA: histone H4.3	AT2G28740.1	histone H4	Medtr4g061827.1	histone H4 domain protein
Lj6g3v0258710.1		4.82548	0.000406302	0.0177985	153.866	5.58943	Werner Syndrome-like exonuclease-like isoform X1	AT5G43100.1	Eukaryotic aspartyl protease family protein	Medtr5g016260.1	eukaryotic aspartyl protease family protein
Lj2g3v1414950.1		4.7691	0.000184109	0.009282	98.2139	3.58258	RING finger protein B-like isoform X1	AT1G45976.1	S-ribonuclease binding protein 1	Medtr1g019250.1	SBP (S-ribonuclease-binding protein) family protein
Lj2g3v1414950.2		4.7602	0.000185893	0.00934196	99.5232	3.65223	RING finger protein B-like isoform X1	AT1G45976.1	S-ribonuclease binding protein 1	Medtr1g019250.1	SBP (S-ribonuclease-binding protein) family protein
Lj1g3v2001870.1		4.29294	0.000253105	0.0119601	434.973	21.8472	AIG2-like protein	AT4G31310.1	AIG2-like (avirulence induced gene) family protein	Medtr3g109200.1	AIG2-like (avirulence induced protein) family protein
Lj0g3v0110789.1		4.20205	0.000307338	0.0138695	321.192	18.5128	Histone H2A	AT5G02560.1	histone H2A 12	Medtr4g063280.1	histone H2A 6
Lj3g3v0040860.1		4.16051	0.000259346	0.0121189	1346.47	77.3915	probable serine/threonine-protein kinase fhkB-like	AT5G11090.1	serine-rich protein-related	Medtr2g104380.1	hypothetical protein
Lj0g3v0081669.1		4.05108	0.000498532	0.021103	435.842	26.3486	calcium-binding protein PBP1-like	AT4G27280.1	Calcium-binding EF-hand family protein	Medtr2g089210.1	calcium-binding EF-hand protein
Lj1g3v2994540.1		3.92503	0.000821622	0.0324608	284.788	20.1355	O-methyltransferase	AT5G54160.1	O-methyltransferase 1	Medtr7g012020.2	caffeic acid O-methyltransferase
Lj1g3v2994540.2		3.89285	0.000953165	0.0362965	560.012	40.4341	isoliquiritigenin 2'-O-methyltransferase-like	AT5G54160.1	O-methyltransferase 1	Medtr7g012090.1	caffeic acid O-methyltransferase
Lj0g3v0256929.1		3.87092	0.000333352	0.0149149	948.284	65.4674	expressed protein	AT4G28290.1	hypothetical protein	Medtr2g090340.1	hypothetical protein
Lj1g3v3330560.1		3.76171	0.000339935	0.0151878	778.532	58.5904	Baculoviral IAP repeat-containing protein	AT4G35070.1	SBP (S-ribonuclease binding protein) family protein	Medtr4g036485.1	zinc finger, C3HC4 type (RING finger) protein
Lj6g3v2222040.1		3.76147	0.000277984	0.0127381	3174.85	235.033	histidine decarboxylase-like	AT1G43710.1	Pyridoxal phosphate (PLP)-dependent transferases superfamily protein	Medtr2g008120.1	serine decarboxylase
Lj6g3v0248690.1		3.69329	0.000575836	0.0240192	122.446	9.88321	DNA repair protein RAD50-like	AT2G31970.1	DNA repair-recombination protein (RAD50)	Medtr3g084300.1	DNA repair protein RAD50
Lj5g3v1697100.1		3.66131	0.000988765	0.0371233	892.201	69.5071	probable glutathione S-transferase-like	AT2G29470.1	glutathione S-transferase tau 3	Medtr1g090070.1	glutathione S-transferase, amine-terminal domain protein
Lj5g3v1697090.1		3.65932	0.000918086	0.0353385	494.021	38.6991	probable glutathione S-transferase-like	AT3G09270.1	glutathione S-transferase TAU 8	Medtr1g090060.1	glutathione S-transferase, amine-terminal domain protein
Lj6g3v1175130.1		3.63786	0.000872099	0.0340694	708.147	58.2117	Uncharacterized protein TCM_037491	AT5G20700.1	Protein of unknown function (DUF581)	Medtr4g124930.1	DUF581 family protein
Lj1g3v2953570.1		3.6222	0.000900073	0.0349017	519.22	43.7178	2-aminoethanethiol dioxygenase-like	AT5G39890.1	Protein of unknown function (DUF1637)	Medtr7g009710.1	2-aminoethanethiol dioxygenase-like protein
Lj1g3v0052120.1		3.50217	0.00132014	0.0460203	874.154	79.5846	NoHit	AT1G17130.1	Family of unknown function (DUF572)	Medtr1g073720.1	coiled-coil protein
Lj2g3v1034740.1		3.34654	0.00149345	0.049994	738.999	76.8391	2-aminoethanethiol dioxygenase-like	AT5G39890.1	Protein of unknown function (DUF1637)	Medtr6g011530.1	2-aminoethanethiol dioxygenase-like protein
Lj6g3v1880250.1		-4.64197	0.00124801	0.044093	44.1791	1151.66	basic 7S globulin-like	AT1G03220.1	Eukaryotic aspartyl protease family protein	Medtr2g022490.1	extracellular dermal glycoprotein
Lj3g3v1010900.1		-4.80206	0.00079501	0.0315682	103.57	2883.55	thiamine thiazole synthase chloroplastic-like	AT5G54770.1	thiazole biosynthetic enzyme, chloroplast (ARA6) (THI1) (THI4)	Medtr4g081130.1	thiazole biosynthetic enzyme
Lj4g3v2951200.1		-5.10796	0.000891721	0.0347064	19.6266	701.449	glutathione peroxidase 1	AT4G11600.1	glutathione peroxidase 6	Medtr8g098410.1	phospholipid hydroperoxide glutathione peroxidase
Lj6g3v0366930.1		-5.4991	0.0014034	0.0478603	11.4956	565.483	probable polyamine oxidase 4-like	AT1G65840.1	polyamine oxidase 4	Medtr3g064370.2	flavin containing amine oxidase
Lj0g3v0283729.6		-5.71596	0.000306393	0.0138468	9.01496	472.222	GDP-mannose 35-epimerase-like	AT5G28840.1	GDP-D-mannose 3\',5\'-epimerase	Medtr7g115080.1	GDP-D-mannose-3,5-epimerase
Lj0g3v0283729.2		-5.78119	0.000235327	0.0112846	7.70891	427.121	GDP-mannose 35-epimerase-like isoform X1	AT5G28840.2	GDP-D-mannose 3\',5\'-epimerase	Medtr1g080950.1	GDP-D-mannose-3,5-epimerase
Lj0g3v0283729.4		-5.78213	0.000234987	0.0112846	7.70215	426.968	GDP-mannose 35-epimerase-like isoform X1	AT5G28840.2	GDP-D-mannose 3\',5\'-epimerase	Medtr1g080950.1	GDP-D-mannose-3,5-epimerase
Lj0g3v0283729.3		-5.78228	0.000235006	0.0112846	7.6954	426.571	GDP-mannose 35-epimerase-like isoform X1	AT5G28840.2	GDP-D-mannose 3\',5\'-epimerase	Medtr1g080950.1	GDP-D-mannose-3,5-epimerase
Lj0g3v0283729.1		-5.78336	0.000233638	0.0112551	7.71567	428.236	GDP-mannose 35-epimerase-like isoform X1	AT5G28840.2	GDP-D-mannose 3\',5\'-epimerase	Medtr1g080950.1	GDP-D-mannose-3,5-epimerase
Lj0g3v0283729.5		-5.78528	0.000231918	0.0112243	7.71567	428.836	GDP-mannose 35-epimerase-like isoform X1	AT5G28840.2	GDP-D-mannose 3\',5\'-epimerase	Medtr1g080950.1	GDP-D-mannose-3,5-epimerase
Lj4g3v2249030.1		-5.96793	0.000596982	0.0247044	3.57104	243.792	CBL-interacting serine/threonine-protein kinase 1-like	AT3G17510.1	CBL-interacting protein kinase 1	Medtr4g123940.1	CBL-interacting kinase
Lj4g3v2249030.2		-5.96795	0.000596076	0.0247044	3.56501	243.386	CBL-interacting serine/threonine-protein kinase 1-like	AT3G17510.1	CBL-interacting protein kinase 1	Medtr4g123940.1	CBL-interacting kinase
Lj4g3v2172940.1		-6.09114	0.00113722	0.0410561	4.42759	290.013	Lactoylglutathione lyase / glyoxalase I family protein	AT5G57040.1	Lactoylglutathione lyase / glyoxalase I family protein	Medtr4g125860.1	glyoxalase/bleomycin resistance protein/dioxygenase
Lj2g3v1645510.1		-6.37695	0.00118621	0.0423381	3.71426	346.648	phosphoserine aminotransferase chloroplastic-like	AT4G35630.1	phosphoserine aminotransferase	Medtr8g074010.1	phosphoserine aminotransferase
Lj3g3v3557050.1		-6.73102	0.000407866	0.0178421	0.791146	94.9047	Uncharacterized protein isoform 1	AT2G32240.1	PAMP-INDUCED COILED COIL,	Medtr4g076030.1	Uro-adherence factor A, putative
Lj6g3v2017410.1		-6.73844	0.000128379	0.0067769	0.725096	82.2108	auxin-repressed protein	AT1G28330.1	dormancy-associated protein-like 1	Medtr2g014240.1	auxin-repressed/dormancy-associated protein
Lj5g3v1737100.1		-6.75121	5.01e-05	0.00316737	2.37429	272.92	pyruvate kinase cytosolic isozyme-like	AT3G52990.1	Pyruvate kinase family protein	Medtr1g091040.1	pyruvate kinase family protein
Lj5g3v1737100.2		-6.75403	4.97e-05	0.00315253	2.16606	249.477	pyruvate kinase cytosolic isozyme-like	AT3G52990.1	Pyruvate kinase family protein	Medtr1g091040.1	pyruvate kinase family protein
Lj2g3v1734640.1		-7.0039	4.14e-05	0.00269527	0.964417	129.148	isoflavone reductase homolog	AT1G75290.1	NAD(P)-binding Rossmann-fold superfamily protein	Medtr5g020760.2	isoflavone reductase-like protein
Lj2g3v1734650.2		-7.04578	4.27e-05	0.0027584	0.789747	109.88	isoflavone reductase homolog	AT1G75290.1	NAD(P)-binding Rossmann-fold superfamily protein	Medtr5g020800.1	isoflavone reductase-like protein
Lj2g3v1734650.1		-7.05405	4.23e-05	0.00273912	0.789747	110.515	isoflavone reductase homolog	AT1G75290.1	NAD(P)-binding Rossmann-fold superfamily protein	Medtr5g020800.1	isoflavone reductase-like protein
Lj4g3v1037690.1		-7.07461	4.36e-05	0.00281066	2.18877	317.772	chaperone protein dnaJ 11 chloroplastic-like	AT4G36040.1	Chaperone DnaJ-domain superfamily protein	Medtr8g075780.1	chaperone DnaJ domain protein
Lj0g3v0263519.1		-7.11845	0.00085239	0.0335624	2.18709	337.211	NoHit	NA	NA	NA	NA
Lj0g3v0292769.1		-7.20441	3.42e-05	0.00225248	1.60956	255.244	trihelix transcription factor GT-3b-like	AT2G38250.1	Homeodomain-like superfamily protein	Medtr4g015680.1	trihelix transcription factor GT-3a-like protein
Lj6g3v2019790.1		-7.20976	0.000540667	0.0226726	0.161003	26.9548	L-type lectin-domain containing receptor kinase VII.1-like	AT4G04960.1	Concanavalin A-like lectin protein kinase family protein	Medtr2g013720.1	lectin receptor kinase
Lj3g3v0730380.1		-7.23418	0.00146918	0.0495123	1.39386	243.849	NoHit	NA	NA	NA	NA
Lj3g3v0730360.1		-7.23487	0.00146871	0.0495123	1.21675	212.963	NoHit	NA	NA	NA	NA
Lj0g3v0154629.1		-7.2548	0.00141964	0.0481526	0.552221	95.0907	NoHit	AT3G23820.1	UDP-D-glucuronate 4-epimerase 6	Medtr3g084090.1	UDP-D-glucuronate 4-epimerase
Lj3g3v0730370.1		-7.26694	0.00139122	0.0475482	1.93748	348.032	NoHit	NA	NA	NA	NA
Lj0g3v0359269.1		-7.33397	1.64e-05	0.00121459	3.95918	625.394	calcium-binding protein PBP1-like	AT4G27280.1	Calcium-binding EF-hand family protein	Medtr8g466250.1	calcium-binding EF-hand protein
Lj0g3v0154629.2		-7.4124	0.00111273	0.0403576	0.713414	137.285	NoHit	AT3G23820.1	UDP-D-glucuronate 4-epimerase 6	Medtr3g084090.1	UDP-D-glucuronate 4-epimerase
Lj2g3v1879760.1		-7.48267	0.000231925	0.0112243	0.280346	57.0091	Lipase	AT5G42930.1	alpha/beta-Hydrolases superfamily protein	Medtr5g017260.1	triacylglycerol lipase-like protein
Lj2g3v1879760.2		-7.48279	0.000231488	0.0112243	0.270143	54.9384	Lipase	AT5G42930.1	alpha/beta-Hydrolases superfamily protein	Medtr5g017260.1	triacylglycerol lipase-like protein
Lj6g3v1934060.1		-7.62313	0.00147844	0.0497536	0.205531	47.7272	Glutamate-gated kainate-type ion channel receptor subunit GluR5	AT1G29980.1	Protein of unknown function, DUF642	Medtr2g019600.1	DUF642 family protein
Lj3g3v3557060.1		-7.69134	8.63e-05	0.00491057	0.265469	61.8666	Uncharacterized protein isoform 9	AT2G32240.1		Medtr4g076030.1	Uro-adherence factor A, putative
Lj6g3v1187400.1		-7.72442	0.00012051	0.00647023	0.263235	63.0072	serine/threonine-protein kinase At5g01020-like	AT2G05940.1	Protein kinase superfamily protein	Medtr2g041960.1	Serine/Threonine kinase family protein
Lj3g3v3235490.1		-7.72862	5.46e-05	0.00342014	2.70832	647.109	NoHit	NA	NA	NA	NA
Lj5g3v1776170.1		-7.74275	0.00019507	0.00967925	1.18163	292.953	DNA-binding protein	AT1G25560.1	AP2/B3 transcription factor family protein	Medtr1g093600.1	AP2/ERF and B3 domain transcription factor
Lj4g3v1635580.1		-7.74831	0.00101302	0.0376097	0.267986	69.7182	dof zinc finger protein DOF3.3	AT3G47500.1	cycling DOF factor 3	Medtr3g435480.1	DOF-type zinc finger DNA-binding family protein
Lj0g3v0272729.1		-7.7756	0.000991778	0.0371615	0.192064	48.7404	Lysosomal alpha-mannosidase	AT5G66150.1	Glycosyl hydrolase family 38 protein	Medtr8g075330.1	glycoside hydrolase family 38 protein
Lj4g3v3113040.1		-7.82683	0.000962306	0.0364597	1.29996	328.648	Uncharacterized protein TCM_011040	AT1G67920.1	hypothetical protein	Medtr8g105190.1	hypothetical protein
Lj0g3v0358269.1		-7.86831	0.00053527	0.0224763	1.7137	457.995	NoHit	NA	NA	NA	NA
Lj4g3v1156590.1		-7.90759	0.00109911	0.0400486	0.13836	32.7572	probable purine permease 11-like	AT4G18210.1	purine permease 10	Medtr4g098900.1	purine permease
Lj0g3v0024519.1		-8.02555	0.000744669	0.0298906	1.99355	574.027	pinoresinol-lariciresinol reductase homolog	AT1G32100.1	pinoresinol reductase 1	Medtr8g071130.1	pinoresinol-lariciresinol reductase-like protein
Lj0g3v0263529.1		-8.07887	0.000464788	0.019835	1.14955	356.845	NoHit	NA	NA	NA	NA
Lj0g3v0327439.1		-8.22594	9.15e-05	0.00514142	1.52086	511.172	disease resistance protein/LRR protein-related protein precursor	AT1G33590.1	Leucine-rich repeat (LRR) family protein	Medtr3g009050.1	LRR receptor-like kinase
Lj6g3v1915910.1		-8.30413	0.00108888	0.0397933	0.122803	44.3705	phosphohydrolase	AT1G55040.1	zinc finger (Ran-binding) family protein	Medtr7g113360.1	zinc finger (Ran-binding) family protein
Lj6g3v1915900.1		-8.31517	0.00104654	0.0387054	0.100438	36.5926	Uncharacterized protein TCM_021091	AT3G21570.1	proline-rich nuclear receptor coactivator	Medtr2g020830.1	plant/F10N7-170 protein, putative
Lj0g3v0286829.4		-8.34023	0.00134348	0.0464658	0.120967	46.7064	cryptochrome-1-like	AT4G08920.1	cryptochrome 1	Medtr5g063920.3	cryptochrome protein
Lj0g3v0105409.1		-8.34443	0.000248431	0.0118048	0.64024	243.462	glyceraldehyde-3-phosphate dehydrogenase cytosolic-like	AT3G04120.1	glyceraldehyde-3-phosphate dehydrogenase C subunit 1	Medtr3g085850.1	glyceraldehyde-3-phosphate dehydrogenase
Lj4g3v3045110.1		-8.37134	0.00105569	0.0388723	0.0631662	24.4854	NADP-dependent malic enzyme-like	AT5G25880.1	NADP-malic enzyme 3	Medtr8g102620.1	NADP-dependent malic enzyme-like protein
Lj4g3v3114730.1		-8.47252	0.00105397	0.0388547	0.122043	52.7031	thaumatin-like protein-like	AT1G18250.1	Pathogenesis-related thaumatin superfamily protein	Medtr8g107140.1	pathogenesis-related thaumatin family protein
Lj4g3v0109550.1		-8.51932	6.38e-05	0.00379493	0.0797422	32.3527	cytochrome P450 71D8-like	AT3G26300.1	cytochrome P450, family 71, subfamily B, polypeptide 34	Medtr4g133750.1	cytochrome P450 family 71 protein
Lj2g3v0919440.1		-8.55007	2.01e-05	0.00145199	0.305696	131.604	2-hydroxyacyl-CoA lyase-like	AT5G17380.1	Thiamine pyrophosphate dependent pyruvate decarboxylase family protein	Medtr6g004200.1	2-hydroxyacyl-CoA lyase
Lj5g3v0963170.2		-8.55253	0.000228527	0.0111284	1.08502	459.189	NoHit	AT1G03220.1	Eukaryotic aspartyl protease family protein	Medtr1g072420.1	xyloglucanase-specific endoglucanase inhibitor protein
Lj3g3v0652760.3		-8.56838	0.000197918	0.00980508	0.628509	284.855	stem-specific protein TSJT1-like	AT4G27450.1	Aluminium induced protein with YGL and LRDR motifs	Medtr2g079670.3	stem-specific TSJT1-like protein
Lj5g3v0963160.1		-8.57835	5.07e-05	0.0031921	0.785353	337.569	basic 7S globulin-like	AT1G03220.1	Eukaryotic aspartyl protease family protein	Medtr1g072420.1	xyloglucanase-specific endoglucanase inhibitor protein
Lj5g3v0963170.1		-8.62943	0.000206508	0.0101984	0.917338	409.632	NoHit	AT1G03220.1	Eukaryotic aspartyl protease family protein	Medtr1g072420.1	xyloglucanase-specific endoglucanase inhibitor protein
Lj0g3v0341429.1		-8.65747	0.000226802	0.0110787	0.562473	259.394	sugar transport protein 13-like	AT5G26340.1	Major facilitator superfamily protein	Medtr5g006070.1	sugar porter (SP) family MFS transporter
Lj1g3v0838120.1		-8.69512	0.000354884	0.0157215	0.122623	57.7115	Aldehyde dehydrogenase family 3 member H1	AT1G44170.2	aldehyde dehydrogenase 3H1	Medtr3g088150.1	NAD-dependent aldehyde dehydrogenase family protein
Lj4g3v2775590.1		-8.7377	1.18e-05	0.000900312	0.125172	61.464	ribonucleoside-diphosphate reductase large subunit	AT2G21790.1	ribonucleotide reductase 1	Medtr8g092510.1	ribonucleoside-diphosphate reductase, alpha chain
Lj2g3v1019740.1		-8.79821	3.31e-05	0.00220027	0.892371	445.683	alpha-dioxygenase	AT3G01420.1	Peroxidase superfamily protein	Medtr6g007767.1	pathogen-inducible alpha-dioxygenase
Lj3g3v0652760.1		-8.85598	0.000187463	0.0094058	0.273265	155.961	stem-specific protein TSJT1-like	AT4G27450.1	Aluminium induced protein with YGL and LRDR motifs	Medtr2g079670.3	stem-specific TSJT1-like protein
Lj2g3v2124320.1		-8.94733	0.000277429	0.0127381	0.105047	61.8597	chalcone synthase 1	NA	NA	NA	NA
Lj6g3v1177350.1		-8.96681	0.000109578	0.00596487	0.242382	146.91	protein LURP-one-related 6-like	AT2G05910.1	Protein of unknown function (DUF567)	Medtr0650s0010.1	LURP-one-like protein
Lj0g3v0317639.1		-8.99977	8.27e-05	0.00476609	0.914275	541.003	aminophospholipid-transporting P-type ATPase	NA	NA	NA	NA
Lj5g3v1381550.1		-9.00171	6.64e-05	0.00393593	0.343785	207.09	protein WVD2-like 1-like	AT3G04630.1	WVD2-like 1	Medtr1g080690.1	TPX2 (targeting protein for Xklp2) family protein
Lj3g3v2983920.1		-9.03599	0.00116061	0.0416137	0.0358721	22.8663	nematode resistance HS1pro1 protein	AT2G40000.1	ortholog of sugar beet HS1 PRO-1 2	Medtr5g082150.1	nematode resistance HSPRO2-like protein
Lj3g3v0652760.2		-9.05229	1.28e-05	0.000968924	0.457082	285.877	stem-specific protein TSJT1-like	AT4G27450.1	Aluminium induced protein with YGL and LRDR motifs	Medtr2g079670.3	stem-specific TSJT1-like protein
Lj3g3v3281690.3		-9.11473	0.00112924	0.0408328	0.0450872	33.3264	beta-glucosidase 24-like isoform 1	AT2G44480.1	beta glucosidase 17	Medtr3g028720.1	glycoside hydrolase family 1 protein
Lj3g3v3281690.4		-9.11473	0.00112973	0.0408328	0.0450872	33.3264	beta-glucosidase 24-like isoform 1	AT2G44480.1	beta glucosidase 17	Medtr3g028720.1	glycoside hydrolase family 1 protein
Lj3g3v3281690.2		-9.11512	0.00112757	0.0408328	0.0450872	33.3351	beta-glucosidase 24-like isoform 1	AT2G44480.1	beta glucosidase 17	Medtr3g028720.1	glycoside hydrolase family 1 protein
Lj4g3v2288080.1		-9.16348	2.36e-05	0.00166725	0.177958	110.476	pathogenesis-related protein STH-2-like	AT1G24020.2	MLP-like protein 423	Medtr4g120760.1	pathogenesis-related protein bet V I family protein
Lj0g3v0139529.1		-9.17444	3.8e-06	0.000357632	1.23168	812.132	NoHit	NA	NA	NA	NA
Lj3g3v0652760.4		-9.27513	7.9e-06	0.000644283	0.549417	400.224	stem-specific protein TSJT1-like	AT4G27450.1	Aluminium induced protein with YGL and LRDR motifs	Medtr2g079670.3	stem-specific TSJT1-like protein
Lj0g3v0335319.1		-9.35617	4.99e-06	0.000437583	3.64958	2742.08	NoHit	AT2G36240.1	pentatricopeptide (PPR) repeat-containing protein	Medtr7g104640.1	PPR containing plant-like protein
Lj5g3v0875670.1		-9.3605	0.00142569	0.0483059	0.0350158	30.2665	S-formylglutathione hydrolase-like	AT2G41530.1	S-formylglutathione hydrolase	Medtr4g008660.1	S-formylglutathione hydrolase
Lj0g3v0091159.1		-9.36976	0.000320239	0.01443	0.0371702	21.2326	myb-like protein X-like	AT3G54570.1	Plant calmodulin-binding protein-related	Medtr3g020820.1	plant calmodulin-binding-like protein
Lj0g3v0335309.1		-9.37204	4.72e-06	0.000423333	3.71734	2823.77	glutamate-rich protein	NA	NA	Medtr4g133110.1	hypothetical protein
Lj0g3v0336589.1		-9.3794	0.00012528	0.00665806	0.0237901	20.3019	Ketose-bisphosphate aldolase class-II family protein isoform 1	AT1G18270.2	ketose-bisphosphate aldolase class-II family protein	Medtr6g069660.1	fructose-bisphosphate aldolase class-II protein
Lj1g3v1500470.2		-9.38669	0.00128971	0.0452113	0.0243194	21.6736	CBS domain-containing protein CBSCBSPB5-like	AT5G50530.1	CBS / octicosapeptide/Phox/Bemp1 (PB1) domains-containing protein	Medtr3g099100.1	CBS/octicosapeptide/phox/Bemp1 (PB1) domain protein
Lj1g3v1500470.1		-9.39389	0.00123462	0.0437182	0.0193694	17.3484	CBS domain-containing protein CBSCBSPB5-like	AT5G50530.1	CBS / octicosapeptide/Phox/Bemp1 (PB1) domains-containing protein	Medtr3g099100.1	CBS/octicosapeptide/phox/Bemp1 (PB1) domain protein
Lj4g3v0412790.2		-9.42944	0.000497703	0.0210963	0.039068	34.9393	branched-chain-amino-acid aminotransferase 2 chloroplastic-like isoform X1	AT1G10070.2	branched-chain amino acid transaminase 2	Medtr4g092580.1	branched-chain amino acid aminotransferase
Lj2g3v1277700.1		-9.44675	0.000330927	0.0148487	0.0339669	30.5042	dof zinc finger protein DOF5.2-like	AT3G47500.1	cycling DOF factor 3	Medtr4g082060.1	DOF-type zinc finger DNA-binding family protein
Lj1g3v4578810.4		-9.47264	0.000525596	0.022159	0.0732655	56.9842	protein IN2-1 homolog B-like	AT5G02790.1	Glutathione S-transferase family protein	Medtr7g100320.1	glutathione S-transferase
Lj1g3v2372310.1		-9.50527	3.46e-05	0.00227237	2.03952	1695.15	NoHit	NA	NA	NA	NA
Lj0g3v0336589.2		-9.51937	0.00014967	0.00777737	0.0453738	43.4	D-tagatose-16-bisphosphate aldolase subunit gatY	AT1G18270.2	ketose-bisphosphate aldolase class-II family protein	Medtr6g069660.1	fructose-bisphosphate aldolase class-II protein
Lj3g3v2236900.1		-9.57334	0.000128323	0.0067769	0.0265028	26.5433	molybdate transporter 2-like	AT1G80310.1	sulfate transmembrane transporters	Medtr4g011600.1	sulfate transporter-like protein
Lj4g3v2288070.1		-9.57568	6.22e-06	0.000516487	0.135343	112.551	NoHit	AT1G24020.2	MLP-like protein 423	Medtr4g120760.1	pathogenesis-related protein bet V I family protein
Lj4g3v2288070.2		-9.59884	5.88e-06	0.000492948	0.0675458	57.025	NoHit	AT3G12580.1	heat shock protein 70	Medtr2g040370.1	animal HSPA9 nucleotide-binding domain protein
Lj5g3v2169530.3		-9.59968	0.000194415	0.00966202	0.0442071	41.6282	phosphatidylserine synthase 2-like	AT1G15110.1	phosphatidyl serine synthase family protein	Medtr1g109120.3	phosphatidylserine synthase
Lj5g3v0104760.3		-9.63887	6.86e-05	0.00404079	0.0239125	19.5022	probable LRR receptor-like serine/threonine-protein kinase At2g16250-like	AT2G16250.1	Leucine-rich repeat protein kinase family protein	Medtr1g022265.1	LRR receptor-like kinase family protein
Lj0g3v0091169.1		-9.64193	0.000142006	0.00743379	0.0249022	17.0842	NoHit	AT3G54570.1	Plant calmodulin-binding protein-related	Medtr3g020820.1	plant calmodulin-binding-like protein
Lj5g3v2169530.1		-9.66794	0.000161317	0.00831126	0.0354943	35.0903	phosphatidylserine synthase 2-like	AT1G15110.1	phosphatidyl serine synthase family protein	Medtr1g109120.3	phosphatidylserine synthase
Lj5g3v2169530.2		-9.66794	0.000161414	0.00831126	0.0354943	35.0903	phosphatidylserine synthase 2-like	AT1G15110.1	phosphatidyl serine synthase family protein	Medtr1g109120.3	phosphatidylserine synthase
Lj2g3v1550460.1		-9.69149	0.000423993	0.0184705	0.0319709	36.1935	Uncharacterized protein TCM_016710	AT4G19390.1	Uncharacterised protein family (UPF0114)	Medtr5g025750.1	transmembrane protein, putative
Lj0g3v0271579.1		-9.72007	1.1e-06	0.000131882	5.24583	4999.46	NoHit	AT4G13266.1	STIGMATIC PRIVACY 1	Medtr7g055630.1	ankyrin repeat protein
Lj0g3v0271569.1		-9.76886	1.09e-06	0.000131688	3.89322	3839.28	ankyrin repeat-containing protein At5g02620-like	AT4G13266.1	STIGMATIC PRIVACY 1	Medtr8g019290.1	ankyrin repeat protein
Lj0g3v0332289.1		-9.77802	0.000953377	0.0362965	0.0250283	18.577	Thiamine pyrophosphate dependent pyruvate decarboxylase family protein	AT5G01320.1	Thiamine pyrophosphate dependent pyruvate decarboxylase family protein	Medtr4g017200.1	pyruvate decarboxylase
Lj5g3v0962850.2		-9.81939	2.63e-05	0.0018082	0.0734441	85.7514	Phenazine biosynthesis PhzC/PhzF protein isoform 2	AT4G02860.1	Phenazine biosynthesis PhzC/PhzF protein	Medtr1g072500.1	phenazine biosynthesis PhzC/PhzF family protein
Lj6g3v1549190.5		-9.82359	2.57e-05	0.00177696	0.0822972	85.296	respiratory burst oxidase homolog protein B-like isoform 1	AT1G09090.2	respiratory burst oxidase homolog B	Medtr7g113130.1	respiratory burst oxidase-like protein
Lj6g3v1549190.4		-9.8238	2.57e-05	0.00177696	0.0822972	85.3083	respiratory burst oxidase homolog protein B-like isoform 1	AT1G09090.2	respiratory burst oxidase homolog B	Medtr7g113130.1	respiratory burst oxidase-like protein
Lj6g3v1549190.2		-9.82387	2.57e-05	0.00177696	0.0822972	85.3124	respiratory burst oxidase homolog protein B-like isoform 1	AT1G09090.2	respiratory burst oxidase homolog B	Medtr7g113130.1	respiratory burst oxidase-like protein
Lj6g3v1549190.3		-9.82395	2.56e-05	0.00177696	0.0822972	85.318	respiratory burst oxidase homolog protein B-like isoform 1	AT1G09090.2	respiratory burst oxidase homolog B	Medtr7g113130.1	respiratory burst oxidase-like protein
Lj6g3v1549190.1		-9.82401	2.56e-05	0.00177696	0.0822972	85.3213	respiratory burst oxidase homolog protein B-like isoform 1	AT1G09090.2	respiratory burst oxidase homolog B	Medtr7g113130.1	respiratory burst oxidase-like protein
Lj2g3v2879510.1		-9.85852	0.000189226	0.00946534	0.0188195	23.6504	glucan endo-13-beta-glucosidase 12-like isoform X2	AT2G05790.1	O-Glycosyl hydrolases family 17 protein	Medtr5g085580.1	O-glycosyl hydrolase family 17 protein
Lj0g3v0336279.1		-9.95395	0.000299176	0.0135989	0.0109644	9.30114	transcription factor bZIP83 partial	AT1G22070.1	TGA1A-related gene 3	Medtr5g060950.1	BZIP family transcription factor
Lj2g3v1670960.1		-9.96302	0.000145135	0.00758493	0.0228751	31.5207	protein MID1-COMPLEMENTING ACTIVITY 1-like	AT4G35920.3	PLAC8 family protein	Medtr5g022670.1	MID1-complementing activity-like protein
Lj4g3v2172930.1		-9.9697	4.85e-06	0.000428882	0.0601645	58.0066	NoHit	NA	NA	NA	NA
Lj0g3v0004239.1		-9.9966	7.82e-05	0.0045396	0.00864048	11.097	probable inactive leucine-rich repeat receptor-like protein kinase At3g03770-like isoform X1	AT5G14210.1	Leucine-rich repeat protein kinase family protein	Medtr8g044230.1	LRR receptor-like kinase
Lj1g3v2570560.2		-10.1051	0.000166553	0.00850329	0.0294164	28.281	23-bisphosphoglycerate-independent phosphoglycerate mutase-like	AT1G09780.1	Phosphoglycerate mutase, 2,3-bisphosphoglycerate-independent	Medtr7g074570.1	2,3-bisphosphoglycerate-independent phosphoglycerate mutase
Lj1g3v2570560.3		-10.1056	0.000165313	0.00846447	0.0303865	29.2203	23-bisphosphoglycerate-independent phosphoglycerate mutase-like	AT1G09780.1	Phosphoglycerate mutase, 2,3-bisphosphoglycerate-independent	Medtr7g074570.1	2,3-bisphosphoglycerate-independent phosphoglycerate mutase
Lj3g3v0965390.2		-10.1315	0.000999903	0.037255	0.012607	20.5641	1-aminocyclopropane-1-carboxylate oxidase	AT3G12900.1	2-oxoglutarate (2OG) and Fe(II)-dependent oxygenase superfamily protein	Medtr2g068840.1	leucoanthocyanidin dioxygenase-like protein
Lj3g3v3033210.1		-10.1557	0.00140745	0.0478943	0.0156757	27.489	NoHit	NA	NA	NA	NA
Lj3g3v3033210.2		-10.1568	0.00140117	0.0478362	0.0164136	28.8025	NoHit	NA	NA	NA	NA
Lj5g3v0942170.1		-10.1573	6.22e-05	0.00375855	0.0406873	61.7269	Uncharacterized protein TCM_020992	NA	NA	Medtr1g073260.2	hypothetical protein
Lj1g3v2570560.1		-10.1892	0.000119136	0.00641842	0.0244102	24.8265	23-bisphosphoglycerate-independent phosphoglycerate mutase-like	AT1G09780.1	Phosphoglycerate mutase, 2,3-bisphosphoglycerate-independent	Medtr7g074570.1	2,3-bisphosphoglycerate-independent phosphoglycerate mutase
Lj0g3v0329919.1		-10.221	0.00092233	0.0354583	0.0111722	18.6395	prolactin partial	AT1G20960.2	U5 small nuclear ribonucleoprotein helicase, putative	Medtr2g064740.1	U5 small nuclear ribonucleoprotein 200 kDa helicase
Lj3g3v3650360.1		-10.2598	0.00127503	0.0448211	0.00678805	11.5932	cytokinin dehydrogenase 6-like	AT3G63440.1	cytokinin oxidase/dehydrogenase 6	Medtr4g044110.1	cytokinin oxidase/dehydrogenase-like protein
Lj5g3v1775010.1		-10.2636	0.000864734	0.0338237	0.0232432	42.0586	GDSL esterase/lipase	AT5G03610.1	GDSL-like Lipase/Acylhydrolase superfamily protein	Medtr1g092760.1	GDSL-like lipase/acylhydrolase
Lj1g3v0051030.1		-10.2667	9.08e-05	0.00512215	0.0894103	92.5654	LOB domain-containing protein 38-like	AT3G49940.1	LOB domain-containing protein 38	Medtr1g106420.1	LOB domain protein
Lj3g3v2315400.1		-10.2769	0.000699396	0.028492	0.0170646	31.8711	CASP-like protein POPTRDRAFT_553757-like	AT3G16300.1	Uncharacterised protein family (UPF0497)	Medtr8g013900.1	CASP-like protein
Lj1g3v2315430.1		-10.2887	0.000750735	0.030038	0.0138315	25.9626	alcohol dehydrogenase-like 3-like isoform X1	AT1G32780.1	GroES-like zinc-binding dehydrogenase family protein	Medtr7g068320.1	zinc-binding alcohol dehydrogenase family protein
Lj5g3v2179680.1		-10.2904	9.25e-05	0.00518557	0.0209045	35.9938	amino-acid permease BAT1 homolog	AT2G01170.1	bidirectional amino acid transporter 1	Medtr1g109380.1	amino-acid permease BAT1-like protein
Lj5g3v2179670.1		-10.3291	8.26e-05	0.00476609	0.00655552	11.5988	amino-acid permease BAT1 homolog	AT2G01170.1	bidirectional amino acid transporter 1	Medtr1g109380.1	amino-acid permease BAT1-like protein
Lj4g3v2172940.2		-10.3409	5.71e-06	0.000485015	0.125659	192.753	Lactoylglutathione lyase / glyoxalase I family protein	AT5G57040.1	Lactoylglutathione lyase / glyoxalase I family protein	Medtr4g125860.1	glyoxalase/bleomycin resistance protein/dioxygenase
Lj2g3v1196330.1		-10.3432	0.000589486	0.0245234	0.0037496	6.85103	NoHit	AT1G13480.1	Protein of unknown function (DUF1262)	Medtr5g035665.1	DUF1262 family protein
Lj0g3v0145189.1		-10.3542	8.47e-05	0.00485372	0.00696336	12.3149	receptor-like protein kinase-like	AT1G73080.1	PEP1 receptor 1	Medtr2g105680.1	LRR receptor-like kinase family protein
Lj0g3v0068869.1		-10.3834	0.000110896	0.00602617	0.0394568	69.3921	F-box/kelch-repeat protein At3g06240-like	AT4G12560.1	F-box and associated interaction domains-containing protein	Medtr0064s0160.1	F-box protein interaction domain protein
Lj3g3v2188200.2		-10.4089	1.03e-05	0.000803104	0.0278087	38.9361	26.5 kDa heat shock protein mitochondrial-like	AT1G52560.1	HSP20-like chaperones superfamily protein	Medtr4g010320.1	hsp20/alpha crystallin family protein
Lj3g3v2188200.1		-10.409	1.03e-05	0.000803104	0.0278607	39.0089	26.5 kDa heat shock protein mitochondrial-like	AT1G52560.1	HSP20-like chaperones superfamily protein	Medtr4g010320.1	hsp20/alpha crystallin family protein
Lj6g3v2006230.1		-10.4651	9.08e-06	0.000727883	0.0791287	97.4841	Ethylene-responsive transcription factor	AT3G23240.1	ethylene response factor 1	Medtr2g015040.1	ethylene response factor
Lj0g3v0306999.1		-10.4743	6.3e-05	0.00378004	0.00846801	17.2008	NoHit	NA	NA	NA	NA
Lj1g3v3833920.1		-10.5099	0.000211999	0.0104368	0.0060273	12.8315	brain protein 44-like protein-like	AT5G20090.2	Uncharacterised protein family (UPF0041)	Medtr1g112340.1	pyruvate carrier-like protein
Lj0g3v0336269.1		-10.55	0.000668337	0.0273319	0.0189281	24.5296	transcription factor TGA7-like	AT1G22070.1	TGA1A-related gene 3	Medtr5g060950.1	BZIP family transcription factor
Lj0g3v0336269.2		-10.55	0.000667532	0.0273319	0.0187453	24.2928	transcription factor TGA7-like	AT1G22070.1	TGA1A-related gene 3	Medtr5g060950.1	BZIP family transcription factor
Lj6g3v1825300.1		-10.5541	4.4e-06	0.000400403	0.0731673	130.339	WRKY transcription factor 6-like	AT1G62300.1	WRKY family transcription factor	Medtr2g023930.1	WRKY1b transcription factor
Lj1g3v2938380.1		-10.5734	0.000332105	0.0148803	0.0133829	29.8494	peroxidase2	AT5G67400.1	root hair specific 19	Medtr4g095450.1	class III peroxidase
Lj4g3v0412790.1		-10.6437	0.000104764	0.00575671	0.0142305	33.3131	branched-chain-amino-acid aminotransferase 2 chloroplastic-like isoform X1	AT1G10070.2	branched-chain amino acid transaminase 2	Medtr4g092580.1	branched-chain amino acid aminotransferase
Lj4g3v0412790.3		-10.6437	0.000104837	0.00575671	0.0137189	32.1153	branched-chain-amino-acid aminotransferase 2 chloroplastic-like isoform X1	AT1G10070.2	branched-chain amino acid transaminase 2	Medtr4g092580.1	branched-chain amino acid aminotransferase
Lj5g3v1811810.2		-10.6455	2.49e-05	0.00174472	0.0430075	58.4751	GATA transcription factor 8-like isoform X1	AT3G54810.2	Plant-specific GATA-type zinc finger transcription factor family protein	Medtr1g094930.2	GATA type zinc finger transcription factor family protein
Lj1g3v2896080.1		-10.6677	8.91e-07	0.000111545	0.0806407	124.977	UDP-glucose glucosyltransferase	AT1G05680.1	Uridine diphosphate glycosyltransferase 74E2	Medtr7g080940.1	UDP-glucosyltransferase family protein
Lj1g3v1442810.4		-10.6682	9.48e-05	0.00527729	0.00730549	17.427	lysosomal alpha-mannosidase-like isoform X1	AT5G13980.2	Glycosyl hydrolase family 38 protein	Medtr3g098650.1	glycoside hydrolase family 38 amine-terminal domain protein
Lj1g3v1442810.3		-10.6682	9.49e-05	0.00527729	0.00730549	17.427	lysosomal alpha-mannosidase-like isoform X1	AT5G13980.2	Glycosyl hydrolase family 38 protein	Medtr3g098650.1	glycoside hydrolase family 38 amine-terminal domain protein
Lj1g3v1442810.2		-10.6683	9.52e-05	0.00528125	0.00730549	17.427	lysosomal alpha-mannosidase-like isoform X1	AT5G13980.2	Glycosyl hydrolase family 38 protein	Medtr3g098650.1	glycoside hydrolase family 38 amine-terminal domain protein
Lj5g3v1811810.1		-10.6703	2.27e-05	0.00162778	0.0272079	37.6141	GATA transcription factor 8-like isoform X1	AT3G54810.1	Plant-specific GATA-type zinc finger transcription factor family protein	Medtr1g094930.1	GATA type zinc finger transcription factor family protein
Lj1g3v1442810.1		-10.6761	9.05e-05	0.00511044	0.00446294	10.7025	lysosomal alpha-mannosidase-like isoform X1	AT5G13980.2	Glycosyl hydrolase family 38 protein	Medtr3g098650.1	glycoside hydrolase family 38 amine-terminal domain protein
Lj1g3v2896070.1		-10.712	7.67e-07	0.0001	0.045451	72.5917	UDP-glucuronosyl/UDP-glucosyltransferase	AT1G05680.1	Uridine diphosphate glycosyltransferase 74E2	Medtr7g080940.1	UDP-glucosyltransferase family protein
Lj3g3v2693530.1		-10.7234	2.05e-07	3.32e-05	0.0237953	42.9987	ABC transporter C family member 8-like isoform X2	AT3G21250.2	multidrug resistance-associated protein 6	Medtr8g015980.1	ABC transporter-like family-protein
Lj2g3v0855280.1		-10.7736	2.45e-06	0.000247425	0.0663936	151.916	probable iron/ascorbate oxidoreductase DDB_G0283291-like	AT1G35190.1	2-oxoglutarate (2OG) and Fe(II)-dependent oxygenase superfamily protein	Medtr6g088665.1	2OG-Fe(II) oxygenase family oxidoreductase
Lj4g3v2376180.1		-10.7754	3.35e-06	0.000319097	0.0324237	74.074	isoflavonoid glucosyltransferase	AT2G15490.1	UDP-glycosyltransferase 73B4	Medtr0536s0020.1	UDP-glucosyltransferase family protein
Lj0g3v0140509.1		-10.7764	1e-05	0.000785131	0.086164	157.589	Cytokinin-O-glucosyltransferase	AT1G22360.1	UDP-glucosyl transferase 85A2	Medtr5g064240.1	UDP-glucosyltransferase family protein
Lj3g3v3337450.1		-10.778	4.38e-05	0.00281677	0.00384587	10.2474	vegetative incompatibility protein HET-E-1-like	AT3G18950.1	Transducin/WD40 repeat-like superfamily protein	Medtr4g068457.1	transducin/WD40 repeat protein
Lj2g3v1022840.1		-10.8009	0.00111031	0.0403166	0.0624124	180.877	NoHit	NA	NA	NA	NA
Lj1g3v0841220.1		-10.8083	0.000216832	0.0106312	0.00487033	12.2371	Uncharacterized protein TCM_035147	NA	NA	NA	NA
Lj0g3v0306989.1		-10.8087	5.92e-05	0.00361453	0.0141806	38.5555	Glucan 13-beta-glucosidase	NA	NA	Medtr5g062190.1	glycoside hydrolase family 5 protein
Lj0g3v0284549.1		-10.8334	5.4e-06	0.000464542	0.0192495	48.3223	subtilisin-like protease-like	AT2G04160.1	Subtilisin-like serine endopeptidase family protein	Medtr7g081420.1	subtilisin-like serine protease
Lj0g3v0153059.1		-10.8821	0.00034661	0.0154421	0.0502416	81.2395	NoHit	NA	NA	NA	NA
Lj3g3v3337440.1		-10.9392	2.28e-05	0.00163107	0.00356202	10.6131	vegetative incompatibility protein HET-E-1-like	AT3G18950.1	Transducin/WD40 repeat-like superfamily protein	Medtr4g068457.1	transducin/WD40 repeat protein
Lj0g3v0284549.2		-10.9498	3.93e-06	0.000365249	0.0168584	45.9473	subtilisin-like protease-like	AT2G04160.1	Subtilisin-like serine endopeptidase family protein	Medtr7g081500.1	subtilisin-like serine protease
Lj3g3v3639870.1		-10.9545	2.29e-06	0.000233265	0.0392196	105.967	gamma-tocopherol methyltransferase	AT1G64970.1	gamma-tocopherol methyltransferase	Medtr1g014690.1	gamma-tocopherol methyltransferase
Lj3g3v3639870.2		-10.9546	2.29e-06	0.000233265	0.044268	119.619	gamma-tocopherol methyltransferase	AT1G64970.1	gamma-tocopherol methyltransferase	Medtr1g014690.1	gamma-tocopherol methyltransferase
Lj5g3v0277980.1		-10.9912	6.45e-05	0.00382727	0.0100008	29.2251	4-coumarate--CoA ligase-like 5-like	AT1G20510.1	OPC-8:0 CoA ligase1	Medtr1g026310.1	acyl:CoA ligase
Lj5g3v2241010.1		-11.015	9.98e-06	0.000785131	0.0127715	38.9735	zinc finger protein MAGPIE-like	AT2G02070.1	indeterminate(ID)-domain 5	Medtr1g112270.2	C2H2 zinc finger protein, putative
Lj0g3v0140429.1		-11.0244	3.71e-08	8.33e-06	0.264614	624.711	Pathogenesis-related protein PR10	AT1G24020.1	MLP-like protein 423	Medtr2g035100.1	disease-resistance response protein
Lj3g3v3338530.1		-11.0288	2.62e-05	0.0018082	0.00930585	28.3668	BURP domain-containing protein	AT1G49320.1	unknown seed protein like 1	Medtr4g069680.1	dehydration-responsive RD22-like protein
Lj4g3v2376160.1		-11.04	1.65e-06	0.000181594	0.033684	92.1219	NoHit	AT2G15490.1	UDP-glycosyltransferase 73B4	Medtr0536s0020.1	UDP-glucosyltransferase family protein
Lj4g3v2376170.1		-11.0501	1.63e-06	0.000180147	0.0291238	79.9818	isoflavonoid glucosyltransferase	AT2G15490.1	UDP-glycosyltransferase 73B4	Medtr0536s0020.1	UDP-glucosyltransferase family protein
Lj4g3v0445380.1		-11.0598	3.05e-06	0.000294199	0.011038	32.2804	monosaccharid transport protein	AT1G11260.1	sugar transporter 1	Medtr4g091370.1	sugar porter (SP) family MFS transporter
Lj2g3v1022850.1		-11.0784	0.000376342	0.0165786	0.0594753	210.025	NoHit	NA	NA	NA	NA
Lj4g3v0385900.1		-11.0869	2.16e-05	0.00155514	0.0183833	57.981	Nicotinamidase 1 isoform 1	AT2G22570.1	nicotinamidase 1	Medtr4g093600.1	isochorismatase hydrolase family protein
Lj6g3v1904520.1		-11.1016	0.000259672	0.0121189	0.011635	42.4682	universal stress protein A-like protein-like	AT3G17020.1	Adenine nucleotide alpha hydrolases-like superfamily protein	Medtr2g034200.1	universal stress family protein
Lj5g3v2193920.1		-11.1019	1.69e-05	0.00124888	0.0230314	78.3683	Uncharacterized protein TCM_009871	AT1G68500.1	hypothetical protein	Medtr1g110790.1	hypothetical protein
Lj5g3v1775000.1		-11.1276	0.000451332	0.0193132	0.00276554	10.375	NoHit	AT5G03610.1	GDSL-like Lipase/Acylhydrolase superfamily protein	Medtr1g092690.1	GDSL-like lipase/acylhydrolase
Lj0g3v0353399.1		-11.1421	4.39e-05	0.00281677	0.015579	51.0395	alcohol dehydrogenase	AT1G77120.1	alcohol dehydrogenase 1	Medtr3g089940.2	zinc-binding alcohol dehydrogenase family protein
Lj5g3v2057510.1		-11.1537	9.14e-06	0.000730112	0.0165209	55.7927	2-Hydroxyisoflavanone dehydratase	AT1G47480.1	alpha/beta-Hydrolases superfamily protein	Medtr1g105020.1	2-hydroxyisoflavanone dehydratase
Lj2g3v1024160.1		-11.1762	2.09e-05	0.00151168	0.0101821	34.1481	probable mitochondrial chaperone BCS1-B-like	AT5G40010.1	AAA-ATPase 1	Medtr1g022250.1	P-loop nucleoside triphosphate hydrolase superfamily protein
Lj1g3v4383290.1		-11.1833	7.52e-06	0.000615397	0.103382	287.029	disease resistance response protein 206-like	AT5G42500.1	Disease resistance-responsive (dirigent-like protein) family protein	Medtr7g093820.1	disease resistance response protein
Lj1g3v3555810.1		-11.1838	0.000254209	0.0119801	0.0558608	210.436	NoHit	NA	NA	NA	NA
Lj4g3v1881300.1		-11.2048	5e-06	0.000437662	0.0321488	99.691	Blue copper protein	AT1G45063.1	copper ion binding;electron carriers	Medtr4g114870.1	plastocyanin-like domain protein
Lj2g3v3339360.1		-11.2345	1.37e-07	2.36e-05	0.188515	414.14	polyketide reductase	AT1G59960.1	NAD(P)-linked oxidoreductase superfamily protein	Medtr5g097940.1	aldo/keto reductase family oxidoreductase
Lj1g3v2372300.1		-11.2643	1.6e-06	0.000177296	0.163324	462.724	pyruvate decarboxylase 1	AT5G54960.1	pyruvate decarboxylase-2	Medtr7g069540.1	pyruvate decarboxylase
Lj4g3v1881310.1		-11.2726	3.92e-06	0.000365249	0.0175764	57.2243	Blue copper protein	AT1G45063.1	copper ion binding;electron carriers	Medtr4g114870.1	plastocyanin-like domain protein
Lj1g3v1779010.2		-11.2897	4.86e-06	0.000428882	0.00929302	34.7405	squalene monooxygenase-like isoform X5	AT1G58440.1	FAD/NAD(P)-binding oxidoreductase family protein	Medtr3g103510.1	squalene epoxidase
Lj5g3v0104760.2		-11.3472	1.87e-07	3.07e-05	0.0202451	52.0045	probable LRR receptor-like serine/threonine-protein kinase At2g16250-like	AT2G16250.1	Leucine-rich repeat protein kinase family protein	Medtr1g022265.1	LRR receptor-like kinase family protein
Lj0g3v0158719.1		-11.3532	5.61e-06	0.000478726	0.0275875	110.21	Uncharacterized protein TCM_035118	AT4G08330.1	hypothetical protein	Medtr3g088030.1	hypothetical protein
Lj2g3v3339350.1		-11.364	7.03e-08	1.43e-05	0.137612	336.353	polyketide reductase	AT1G59960.1	NAD(P)-linked oxidoreductase superfamily protein	Medtr5g097900.1	aldo/keto reductase family oxidoreductase
Lj0g3v0120799.1		-11.3784	5.71e-06	0.000485015	0.0172412	38.8854	heat shock cognate 70 kDa protein 2-like isoform 2	AT3G12580.1	heat shock protein 70	Medtr7g024390.1	heat shock cognate 70 kDa protein
Lj2g3v3339250.1		-11.3797	5.67e-05	0.00353348	0.082117	185.809	NoHit	NA	NA	NA	NA
Lj0g3v0268999.1		-11.3817	7.55e-07	9.88e-05	0.02117	74.0325	chitin-inducible gibberellin-responsive protein 1-like	AT1G50600.1	scarecrow-like 5	Medtr2g082090.1	GRAS family transcription factor
Lj0g3v0070759.1		-11.4091	9.9e-08	1.85e-05	0.0691865	183.723	21 kDa protein	AT5G62350.1	Plant invertase/pectin methylesterase inhibitor superfamily protein	Medtr3g008840.1	plant invertase/pectin methylesterase inhibitor
Lj1g3v1779010.1		-11.4158	3.08e-06	0.000295553	0.00746736	30.5649	squalene monooxygenase-like isoform X1	AT1G58440.1	FAD/NAD(P)-binding oxidoreductase family protein	Medtr3g103510.1	squalene epoxidase
Lj0g3v0329869.1		-11.4229	2.37e-06	0.00023979	0.0204059	46.6226	HIPL1 protein-like	AT1G74790.1	catalytics	Medtr4g107400.1	hipl2 protein precursor
Lj5g3v2057520.1		-11.4459	2.92e-06	0.000285292	0.0134721	56.1812	Hormone-sensitive lipase	AT1G47480.1	alpha/beta-Hydrolases superfamily protein	Medtr1g105020.1	2-hydroxyisoflavanone dehydratase
Lj3g3v3337410.1		-11.4851	8.19e-07	0.000104624	0.0392652	155.515	NoHit	NA	NA	NA	NA
Lj1g3v1526050.1		-11.4871	8.6e-05	0.00490498	0.00427337	20.0572	protein TRANSPARENT TESTA 12	AT5G65380.1	MATE efflux family protein	Medtr3g099700.1	MATE efflux family protein
Lj2g3v1467620.1		-11.5227	2.23e-06	0.00023014	0.0340184	85.5423	Mannitol dehydrogenase	AT4G37990.1	elicitor-activated gene 3-2	Medtr5g031250.2	cinnamyl alcohol dehydrogenase-like protein
Lj1g3v1526050.2		-11.5269	7.03e-05	0.00412644	0.00385027	18.6337	protein TRANSPARENT TESTA 12	AT5G65380.1	MATE efflux family protein	Medtr3g099700.1	MATE efflux family protein
Lj2g3v2124320.2		-11.5519	2.26e-06	0.000231528	0.0267128	102.98	chalcone synthase 1	AT5G13930.1	Chalcone and stilbene synthase family protein	Medtr1g098140.1	chalcone and stilbene synthase family protein
Lj2g3v3058590.1		-11.5745	2.75e-06	0.000272584	0.00616512	28.898	leucine-rich repeat receptor-like serine/threonine-protein kinase BAM3-like	AT4G20270.1	Leucine-rich receptor-like protein kinase family protein	Medtr5g090100.1	LRR receptor-like kinase
Lj0g3v0066279.1		-11.6222	1.1e-07	1.97e-05	0.0591459	178.678	guanine deaminase-like isoform X1	AT5G28050.2	Cytidine/deoxycytidylate deaminase family protein	Medtr2g045280.1	cytidine/deoxycytidylate deaminase family protein
Lj0g3v0068009.1		-11.6407	5.12e-07	7.08e-05	0.0171007	73.6839	F-box/kelch-repeat protein At3g06240-like	AT4G12560.1	F-box and associated interaction domains-containing protein	Medtr0064s0160.1	F-box protein interaction domain protein
Lj2g3v2879460.1		-11.6498	8.29e-05	0.00476609	0.010333	47.1906	ACC-oxidase	AT1G05010.1	ethylene-forming enzyme	Medtr3g083370.1	1-aminocyclopropane-1-carboxylate oxidase
Lj2g3v2879450.1		-11.6501	8.28e-05	0.00476609	0.00635101	29.0116	Nuclear factor NF-kappa-B p105 subunit	AT3G18670.1	Ankyrin repeat family protein	Medtr5g085340.1	ankyrin repeat protein
Lj2g3v0227060.1		-11.664	2.34e-06	0.000237934	0.0277769	132.667	transcription factor AP2-EREBP	AT5G61890.1	Integrase-type DNA-binding superfamily protein	Medtr6g037610.1	AP2 domain class transcription factor
Lj0g3v0147659.1		-11.669	1.55e-06	0.000172514	0.0266776	129.102	Uncharacterized protein TCM_030216	AT3G20340.1	hypothetical protein	Medtr3g051530.1	DUF4228 domain protein
Lj0g3v0144159.1		-11.7135	1.52e-07	2.58e-05	0.0616983	264.756	ankyrin repeat-containing protein At5g02620-like	AT4G13266.1	STIGMATIC PRIVACY 1	Medtr8g019290.1	ankyrin repeat protein
Lj0g3v0354709.1		-11.7432	1.44e-06	0.000164123	0.0119161	63.0431	NoHit	AT5G14770.1	Tetratricopeptide repeat (TPR)-like superfamily protein	Medtr4g089005.1	pentatricopeptide (PPR) repeat protein
Lj0g3v0354709.2		-11.744	1.44e-06	0.000164123	0.0105983	56.101	NoHit	AT5G14770.1	Tetratricopeptide repeat (TPR)-like superfamily protein	Medtr4g089005.1	pentatricopeptide (PPR) repeat protein
Lj5g3v1498250.1		-11.7452	1.03e-06	0.000125561	0.118693	331.388	NoHit	AT5G19040.1	isopentenyltransferase 5	Medtr2g022140.1	adenylate isopentenyltransferase
Lj0g3v0354719.1		-11.7565	1.38e-06	0.00015886	0.00471916	25.1747	ankyrin-2 partial	NA	NA	NA	NA
Lj5g3v1600770.1		-11.7719	1.81e-07	3e-05	0.015573	75.5009	Lipase	AT1G02660.1	alpha/beta-Hydrolases superfamily protein	Medtr1g087330.1	triacylglycerol lipase
Lj0g3v0174199.1		-11.7815	1.14e-06	0.000134211	0.0179588	94.7764	miraculin-like	AT1G17860.1	Kunitz family trypsin and protease inhibitor protein	Medtr6g078290.1	Lipid transfer protein
Lj5g3v1738160.2		-11.7945	2.98e-06	0.000289127	0.0190411	97.255	lysine histidine transporter 1-like	AT1G08230.2	Transmembrane amino acid transporter family protein	Medtr1g492640.1	transmembrane amino acid transporter family protein
Lj5g3v1738160.1		-11.7946	2.98e-06	0.000289127	0.0178952	91.4078	lysine histidine transporter 1-like	AT1G08230.2	Transmembrane amino acid transporter family protein	Medtr1g492640.1	transmembrane amino acid transporter family protein
Lj1g3v0651930.1		-11.817	1.74e-06	0.00019013	0.0204879	108.781	TatD family hydrolase	AT5G17060.1	ADP-ribosylation factor B1B	Medtr5g007810.1	ADP-ribosylation factor-like protein A1B
Lj0g3v0252739.1		-11.8845	1.93e-08	5.14e-06	0.249442	912.52	cytochrome P450 82A3	AT4G31940.1	cytochrome P450, family 82, subfamily C, polypeptide 4	Medtr6g008500.1	cytochrome P450 family 82 protein
Lj1g3v3555800.1		-11.9108	4.55e-07	6.5e-05	0.0355805	174.036	cytochrome P450 monooxygenase	AT5G06900.1	cytochrome P450, family 93, subfamily D, polypeptide 1	Medtr7g056103.1	cytochrome P450 family monooxygenase
Lj0g3v0346339.1		-11.9495	8.65e-07	0.000109511	0.193972	957.751	14 kDa proline-rich protein DC2.15	AT1G62510.1	Bifunctional inhibitor/lipid-transfer protein/seed storage 2S albumin superfamily protein	Medtr4g101330.1	Lipid transfer protein
Lj6g3v1618120.2		-11.962	4.7e-07	6.68e-05	0.0436288	143.822	ent-kaurenoic acid oxidase 2-like isoform X1	AT2G32440.1	ent-kaurenoic acid hydroxylase 2	Medtr2g031930.1	cytochrome P450 family ent-kaurenoic acid oxidase
Lj6g3v0029920.1		-11.999	5.99e-09	2.07e-06	0.118506	513.696	myb-related protein Myb4-like	AT3G23250.1	myb domain protein 15	Medtr1g076150.1	myb-related transcription factor LBM1
Lj6g3v1618120.1		-12.0016	4.18e-07	6.03e-05	0.042108	142.494	ent-kaurenoic acid oxidase 2-like isoform X1	AT2G32440.1	ent-kaurenoic acid hydroxylase 2	Medtr2g031930.1	cytochrome P450 family ent-kaurenoic acid oxidase
Lj0g3v0202679.1		-12.0069	4.83e-07	6.74e-05	0.0187411	118.439	universal stress protein A-like protein-like	AT3G03270.2	Adenine nucleotide alpha hydrolases-like superfamily protein	Medtr5g077130.1	adenine nucleotide alpha hydrolase superfamily protein
Lj4g3v0153700.1		-12.013	1.06e-07	1.91e-05	0.0412873	214.746	peroxidase precursor	AT4G21960.1	Peroxidase superfamily protein	Medtr4g132110.1	cationic peroxidase
Lj6g3v1618120.3		-12.0291	3.92e-07	5.76e-05	0.0346472	119.457	ent-kaurenoic acid oxidase 2-like	AT2G32440.1	ent-kaurenoic acid hydroxylase 2	Medtr2g031930.1	cytochrome P450 family ent-kaurenoic acid oxidase
Lj1g3v4729310.1		-12.1211	6.08e-08	1.25e-05	0.0304258	125.66	NoHit	AT3G11660.1	NDR1/HIN1-like 1	Medtr7g106050.1	late embryogenesis abundant hydroxyproline-rich glycoprotein
Lj0g3v0362949.1		-12.1749	1.54e-08	4.35e-06	0.0520333	260.75	glutathione S-transferase	AT1G02920.1	glutathione S-transferase 7	Medtr1g088845.1	glutathione S-transferase, amine-terminal domain protein
Lj2g3v0912020.1		-12.1801	2.16e-07	3.43e-05	0.0150346	106.524	Cytidine deaminase	AT2G19570.1	cytidine deaminase 1	Medtr6g092660.1	homotetrameric cytidine deaminase
Lj1g3v4729300.1		-12.2003	3.51e-07	5.3e-05	0.0278064	109.634	NDR1/HIN1-like 1	AT3G11660.1	NDR1/HIN1-like 1	Medtr7g106050.1	late embryogenesis abundant hydroxyproline-rich glycoprotein
Lj2g3v0636850.1		-12.2255	1.9e-07	3.11e-05	0.0119796	86.1722	U-box domain-containing protein 21-like	AT5G37490.1	ARM repeat superfamily protein	Medtr6g071340.1	Avr9/Cf-9 rapidly elicited protein
Lj4g3v0120080.1		-12.2395	9.69e-09	3.04e-06	0.362684	1692.12	NoHit	AT1G70230.1	TRICHOME BIREFRINGENCE-LIKE 27	Medtr7g033230.1	Pmr5/Cas1p GDSL/SGNH-like acyl-esterase family protein
Lj5g3v2068230.2		-12.2617	3.7e-07	5.53e-05	0.0162815	121.512	Uncharacterized protein TCM_007249	AT4G33800.1	hypothetical protein	Medtr1g106080.1	hypothetical protein
Lj5g3v2068230.1		-12.2617	3.72e-07	5.54e-05	0.0162423	121.22	Uncharacterized protein TCM_007249	AT4G33800.1	hypothetical protein	Medtr1g106080.1	hypothetical protein
Lj4g3v0189840.1		-12.2815	1.12e-07	2e-05	0.0848311	506.007	cytochrome P450	AT4G37370.1	cytochrome P450, family 81, subfamily D, polypeptide 8	Medtr4g094775.1	cytochrome P450 family 81 protein
Lj1g3v3103900.2		-12.3012	1.5e-07	2.56e-05	0.0836987	534.748	proline dehydrogenase 2 mitochondrial-like	AT5G38710.1	Methylenetetrahydrofolate reductase family protein	Medtr7g020820.1	proline dehydrogenase
Lj4g3v0286110.1		-12.3211	1.55e-07	2.61e-05	0.0114117	89.8128	MtN19-like protein	AT5G61820.1	stress up-regulated Nod 19 protein	Medtr4g094548.1	stress up-regulated Nod 19 protein
Lj2g3v0635430.1		-12.3307	3.43e-08	7.93e-06	0.0294561	211.478	chalcone reductase	AT1G59960.1	NAD(P)-linked oxidoreductase superfamily protein	Medtr4g072350.1	aldo/keto reductase family oxidoreductase
Lj3g3v0257300.1		-12.3702	9.91e-08	1.85e-05	0.0178636	143.375	Cornifelin-like protein	AT1G52200.1	PLAC8 family protein	Medtr2g101660.1	plant cadmium resistance protein
Lj1g3v3103900.1		-12.3779	1.05e-07	1.9e-05	0.0697297	468.865	proline dehydrogenase	AT5G38710.1	Methylenetetrahydrofolate reductase family protein	Medtr7g020820.1	proline dehydrogenase
Lj1g3v1222700.1		-12.4122	1.23e-07	2.16e-05	0.0163738	135.647	Ethylene-responsive transcription factor ERF110	AT5G61890.1	Integrase-type DNA-binding superfamily protein	Medtr3g095190.1	AP2 domain class transcription factor
Lj5g3v0108160.2		-12.4509	7.72e-08	1.53e-05	0.0337027	284.323	ST225	AT1G19530.1	Direct target of RGA	Medtr1g022395.1	hypothetical protein
Lj5g3v0108160.1		-12.4534	7.71e-08	1.53e-05	0.0302719	255.827	ST225	AT1G19530.1	Direct target of RGA	Medtr1g022395.1	hypothetical protein
Lj5g3v0104760.1		-12.4639	1.58e-07	2.64e-05	0.0080468	69.471	probable LRR receptor-like serine/threonine-protein kinase At2g16250-like	AT2G16250.1	Leucine-rich repeat protein kinase family protein	Medtr1g022265.1	LRR receptor-like kinase family protein
Lj0g3v0103049.1		-12.4854	3.53e-08	8.03e-06	0.0354454	277.996	Plastid movement impaired 2	AT1G66480.1	plastid movement impaired 2	Medtr5g079610.1	plastid movement impaired protein
Lj0g3v0291169.1		-12.4909	7.95e-07	0.000102757	0.0447788	215.466	NoHit	NA	NA	NA	NA
Lj6g3v1177340.1		-12.5085	2.07e-07	3.33e-05	0.0113925	97.4826	aldehyde dehydrogenase family 7 member A1-like	AT1G54100.1	aldehyde dehydrogenase 7B4	Medtr2g042330.1	NAD-dependent aldehyde dehydrogenase family protein
Lj1g3v2626200.1		-12.5186	1.02e-08	3.16e-06	0.0540065	299.501	chalcone synthase 1	AT5G13930.1	Chalcone and stilbene synthase family protein	Medtr1g098140.1	chalcone and stilbene synthase family protein
Lj3g3v2768270.1		-12.5469	1.01e-07	1.86e-05	0.0340431	317.321	Wound-responsive family protein	AT4G10265.1	Wound-responsive family protein	Medtr2g089950.1	wound-responsive family protein
Lj3g3v2768280.1		-12.5478	1.01e-07	1.86e-05	0.0239026	222.931	Wound-responsive family protein	AT4G10265.1	Wound-responsive family protein	Medtr2g089950.1	wound-responsive family protein
Lj1g3v2626210.1		-12.5684	8.7e-09	2.76e-06	0.0363288	208.491	chalcone synthase 1	AT5G13930.1	Chalcone and stilbene synthase family protein	Medtr1g098140.1	chalcone and stilbene synthase family protein
Lj1g3v1181970.1		-12.5801	5.21e-08	1.09e-05	0.0426699	213.404	Uncharacterized protein TCM_045546	NA	NA	Medtr1g024015.1	hypothetical protein
Lj1g3v4729320.1		-12.5932	8.03e-07	0.000102946	0.0174024	185.752	NDR1/HIN1-Like protein 1	AT3G11660.1	NDR1/HIN1-like 1	Medtr7g106050.1	late embryogenesis abundant hydroxyproline-rich glycoprotein
Lj2g3v1202340.1		-12.5977	4.1e-07	5.96e-05	0.00859031	89.5505	Protein SRG1	NA	NA	NA	NA
Lj0g3v0200859.1		-12.6325	3.43e-08	7.93e-06	0.019796	177.981	protease inhibitor/seed storage/LTP family protein	AT3G22142.1	Bifunctional inhibitor/lipid-transfer protein/seed storage 2S albumin superfamily protein	Medtr4g101270.1	protease inhibitor/seed storage/LTP family protein
Lj4g3v2309290.1		-12.6564	4.17e-07	6.03e-05	0.00545351	61.6065	lipoamide acyltransferase component of branched-chain alpha-keto acid dehydrogenase complex mitochondrial-like	AT3G06850.1	2-oxoacid dehydrogenases acyltransferase family protein	Medtr4g120220.1	2-oxoacid dehydrogenase acyltransferase family protein
Lj5g3v0108150.1		-12.6625	3.85e-08	8.58e-06	0.00699709	68.3954	NoHit	NA	NA	NA	NA
Lj0g3v0252729.1		-12.6696	9.71e-08	1.84e-05	0.0428718	229.148	RecName: Full=Cytochrome P450 82A1	AT4G31940.1	cytochrome P450, family 82, subfamily C, polypeptide 4	Medtr6g008500.1	cytochrome P450 family 82 protein
Lj0g3v0166949.1		-12.6933	3.2e-08	7.62e-06	0.00851795	86.9489	zinc finger protein JACKDAW-like	AT3G45260.1	C2H2-like zinc finger protein	Medtr4g059870.1	C2H2 and C2HC zinc finger protein, putative
Lj2g3v1367130.1		-12.7034	1.68e-08	4.58e-06	0.017746	162.963	Matrix metalloprotease	AT1G59970.1	Matrixin family protein	Medtr5g036080.1	matrix metalloproteinase
Lj0g3v0214639.3		-12.7639	1.46e-06	0.000165093	0.0190053	190.212	probable calcium-binding protein CML44-like	AT1G21550.1	Calcium-binding EF-hand family protein	Medtr3g088655.1	EF hand calcium-binding family protein
Lj0g3v0214639.2		-12.7766	1.45e-06	0.000164291	0.0190053	191.818	probable calcium-binding protein CML44-like	AT1G21550.1	Calcium-binding EF-hand family protein	Medtr3g088655.1	EF hand calcium-binding family protein
Lj2g3v2704410.1		-12.7875	4.3e-08	9.32e-06	0.0133212	145.74	Aquaporin PIP11	AT4G00430.1	plasma membrane intrinsic protein 1;4	Medtr5g082070.1	major intrinsic protein (MIP) family transporter
Lj0g3v0305619.1		-12.8108	1.15e-08	3.51e-06	0.0264681	259.869	gibberellin 20 oxidase 1-like	AT3G19000.1	2-oxoglutarate (2OG) and Fe(II)-dependent oxygenase superfamily protein	Medtr1g034120.1	gibberellin 2-beta-dioxygenase
Lj4g3v1881900.1		-12.8668	2.62e-08	6.57e-06	0.0400011	245.886	repetitive proline-rich cell wall protein 1	AT2G10940.2	Bifunctional inhibitor/lipid-transfer protein/seed storage 2S albumin superfamily protein	Medtr4g115360.2	Lipid transfer protein
Lj6g3v1052420.2		-12.8711	3.12e-08	7.5e-06	0.0272488	163.918	protein ZINC INDUCED FACILITATOR-LIKE 1-like isoform X1	AT5G13750.1	zinc induced facilitator-like 1	Medtr8g042770.1	zinc induced facilitator-like protein
Lj6g3v1052420.1		-12.8712	3.13e-08	7.5e-06	0.02714	163.272	protein ZINC INDUCED FACILITATOR-LIKE 1-like isoform X1	AT5G13750.1	zinc induced facilitator-like 1	Medtr8g042770.1	zinc induced facilitator-like protein
Lj4g3v0484930.1		-12.8756	4.16e-08	9.1e-06	0.0797673	498.419	RecName: Full=Isoflavone 4'-O-methyltransferase	AT4G35150.1	O-methyltransferase family protein	Medtr4g088200.1	isoflavone-7-O-methyltransferase
Lj1g3v3948170.1		-12.9778	2.68e-08	6.64e-06	0.030678	197.913	transcriptional factor NAC11	AT3G04070.2	NAC domain containing protein 47	Medtr7g085220.1	NAC transcription factor-like protein
Lj2g3v3339380.1		-12.9915	1.04e-10	6.42e-08	0.487497	4338.7	NLj21	NA	NA	Medtr5g098020.1	hypothetical protein
Lj0g3v0214639.1		-13.0601	5.86e-07	8e-05	0.00541698	66.766	F-box/kelch-repeat protein At3g23880-like	AT3G23880.1	F-box and associated interaction domains-containing protein	Medtr2g029990.1	F-box protein interaction domain protein
Lj6g3v0958320.1		-13.0687	2.06e-08	5.39e-06	0.0199424	254.299	Uncharacterized protein TCM_040942	AT5G12340.1		Medtr3g045790.1	DUF4228 domain protein
Lj2g3v1438510.2		-13.0786	0.00134475	0.0464658	0	14.3047	Protein TRANSPARENT TESTA	AT5G65380.1	MATE efflux family protein	Medtr5g032720.1	MATE efflux family protein
Lj5g3v0380120.1		-13.106	0.00133314	0.0462679	0	20.9036	pollen-specific protein SF21-like	AT5G11790.1	N-MYC downregulated-like 2	Medtr1g016510.1	pollen-specific SF21-like protein
Lj2g3v2083370.1		-13.1091	0.0012415	0.0439125	0	16.8131	calcium-dependent protein kinase 3-like isoform 1	AT4G23650.1	calcium-dependent protein kinase 6	Medtr5g009830.1	calmodulin-domain kinase CDPK protein
Lj5g3v2183850.1		-13.1258	0.00126556	0.0445628	0	22.9264	Protein MKS1	AT1G68450.1	VQ motif-containing protein	Medtr1g110570.1	VQ motif protein
Lj3g3v0275800.1		-13.1406	0.00149395	0.049994	0	5.26038	ABC transporter G family member 36-like isoform X1	AT1G59870.1	ABC-2 and Plant PDR ABC-type transporter family protein	Medtr2g101090.1	drug resistance transporter-like ABC domain protein
Lj3g3v0275800.2		-13.1427	0.00147951	0.0497536	0	5.33372	ABC transporter G family member 36-like isoform X1	AT1G59870.1	ABC-2 and Plant PDR ABC-type transporter family protein	Medtr2g101090.1	drug resistance transporter-like ABC domain protein
Lj2g3v1980780.1		-13.1609	0.00133189	0.0462679	0	26.2822	SNF2-related protein	NA	NA	Medtr0116s0090.1	viral movement protein
Lj4g3v2214790.1		-13.1636	0.00127575	0.0448211	0	33.0918	20 kDa chaperonin chloroplastic-like	AT5G20720.1	chaperonin 20	Medtr4g124910.1	GroES chaperonin
Lj3g3v3374620.1		-13.1666	0.00106257	0.0389885	0	17.9097	bZIP transcription factor bZIP124	AT4G34590.1	G-box binding factor 6	Medtr4g070860.1	BZIP transcription factor bZIP124
Lj0g3v0281419.1		-13.1673	0.00114155	0.0411651	0	32.827	gibberellin 2-beta-dioxygenase-like	AT1G30040.1	gibberellin 2-oxidase	Medtr2g019370.1	plant gibberellin 2-oxidase
Lj3g3v3374640.1		-13.1685	0.00106072	0.0389664	0	17.7218	bZIP transcription factor bZIP124	AT4G34590.1	G-box binding factor 6	Medtr4g070860.1	BZIP transcription factor bZIP124
Lj3g3v3374630.1		-13.1691	0.00105754	0.038895	0	18.113	NoHit	AT4G34590.1	G-box binding factor 6	Medtr4g070860.1	BZIP transcription factor bZIP124
Lj0g3v0088309.1		-13.1704	4.22e-10	2.11e-07	0.0560264	579.592	21 kDa protein-like	AT5G62350.1	Plant invertase/pectin methylesterase inhibitor superfamily protein	Medtr4g101760.1	plant invertase/pectin methylesterase inhibitor
Lj0g3v0294849.1		-13.1711	0.000993843	0.0371615	0	25.733	NoHit	NA	NA	NA	NA
Lj5g3v0165540.1		-13.1726	0.000989278	0.0371233	0	20.7907	probable salt tolerance-like protein At1g75540-like	AT1G75540.1	salt tolerance homolog2	Medtr1g023260.3	salt tolerance-like protein
Lj0g3v0168089.1		-13.1737	0.000978498	0.0368509	0	101.184	NoHit	NA	NA	NA	NA
Lj4g3v0620070.1		-13.174	0.00136637	0.0468519	0	7.67452	U-box domain-containing protein 25-like	AT1G49780.1	plant U-box 26	Medtr4g085720.1	plant U-box protein
Lj1g3v3040480.1		-13.1743	0.00108319	0.0396525	0	58.1973	NoHit	NA	NA	NA	NA
Lj2g3v2748840.2		-13.1763	8.26e-09	2.67e-06	0.014611	205.719	codeine O-demethylase-like	AT5G05600.1	2-oxoglutarate (2OG) and Fe(II)-dependent oxygenase superfamily protein	Medtr5g082750.1	leucoanthocyanidin dioxygenase-like protein
Lj0g3v0268659.1		-13.1777	0.00125167	0.0441233	0	6.82502	Dual specificity protein kinase pyk2	AT3G46920.1	Protein kinase superfamily protein with octicosapeptide/Phox/Bem1p domain	Medtr4g116520.1	octicosapeptide/phox/Bem1p domain kinase superfamily protein
Lj0g3v0268659.2		-13.1777	0.00124974	0.0441047	0	6.82502	Dual specificity protein kinase pyk2	AT3G46920.1	Protein kinase superfamily protein with octicosapeptide/Phox/Bem1p domain	Medtr4g116520.1	octicosapeptide/phox/Bem1p domain kinase superfamily protein
Lj0g3v0230489.1		-13.1813	0.00114612	0.0412355	0	24.3916	Retinol dehydrogenase	AT5G10050.1	NAD(P)-binding Rossmann-fold superfamily protein	Medtr3g087850.1	NAD(P)-binding rossmann-fold protein
Lj1g3v0385360.1		-13.1896	0.000934987	0.0358134	0	52.4849	NoHit	NA	NA	NA	NA
Lj2g3v1728900.1		-13.1929	0.00104365	0.0386555	0	13.6851	Short internode related sequence	AT5G66350.1	Lateral root primordium (LRP) protein-related	Medtr5g021130.1	transcription factor, putative
Lj5g3v1083950.1		-13.2097	0.00122507	0.0434781	0	19.9071	activating signal cointegrator 1 complex subunit 2 homolog	AT2G31160.1	Protein of unknown function (DUF640)	Medtr1g069825.1	G1-like protein
Lj5g3v1083950.2		-13.2097	0.00122416	0.0434781	0	18.4199	activating signal cointegrator 1 complex subunit 2 homolog	AT2G31160.1	Protein of unknown function (DUF640)	Medtr1g069825.1	G1-like protein
Lj0g3v0001739.1		-13.2156	6.11e-10	3e-07	0.120988	1245.67	NAD(P)H-dependent 6'-deoxychalcone synthase	AT1G59960.1	NAD(P)-linked oxidoreductase superfamily protein	Medtr3g083130.1	aldo/keto reductase family oxidoreductase
Lj0g3v0248199.1		-13.223	0.000899684	0.0349017	0	48.0535	NoHit	NA	NA	NA	NA
Lj6g3v1270810.1		-13.2233	1.49e-08	4.29e-06	0.0146853	215.355	probable xyloglucan endotransglucosylase/hydrolase protein 23-like	AT5G57560.1	Xyloglucan endotransglucosylase/hydrolase family protein	Medtr4g126920.1	xyloglucan endotransglucosylase/hydrolase family protein
Lj6g3v2095710.1		-13.2263	0.00105302	0.0388547	0	38.8899	myb-related protein M4	AT4G21440.1	MYB-like 102	Medtr2g011660.1	myb transcription factor
Lj1g3v4805260.1		-13.2364	0.00121718	0.0432962	0	27.7857	LCCL domain-containing protein	AT3G48950.1	Pectin lyase-like superfamily protein	Medtr1g100060.1	pectin lyase superfamily protein
Lj0g3v0079899.1		-13.2427	0.000896986	0.0348681	0	22.4313	Uncharacterized protein isoform 1	AT5G54240.1	Protein of unknown function (DUF1223)	Medtr8g464760.1	membrane lipoprotein lipid attachment site-like protein, putative
Lj0g3v0123859.2		-13.2573	0.00099304	0.0371615	0	14.4007	probable beta-13-galactosyltransferase 2-like isoform 1	AT1G05170.2	Galactosyltransferase family protein	Medtr2g088270.1	beta-1,3-galactosyltransferase-like protein
Lj0g3v0001769.1		-13.2613	1.46e-10	8.37e-08	0.120991	1169	NAD(P)H-dependent 6'-deoxychalcone synthase	AT1G59960.1	NAD(P)-linked oxidoreductase superfamily protein	Medtr3g083130.1	aldo/keto reductase family oxidoreductase
Lj1g3v2404400.1		-13.2633	0.00104746	0.0387054	0	15.484	legume lectin beta domain-containing protein	AT4G15890.1	binding	Medtr7g110590.1	condensin-2 complex subunit D3-like protein
Lj0g3v0200879.1		-13.2697	0.000974802	0.0367558	0	26.4085	sulfated surface glycoprotein 185-like	AT1G79480.1	Carbohydrate-binding X8 domain superfamily protein	Medtr3g082080.1	carbohydrate-binding X8 domain protein
Lj1g3v3020980.1		-13.2704	0.00101179	0.0376086	0	15.3249	UDP-glycosyltransferase 83A1-like	AT3G02100.1	UDP-Glycosyltransferase superfamily protein	Medtr7g013180.1	UDP-glucosyltransferase family protein
Lj0g3v0123859.1		-13.2708	0.000946361	0.036117	0	12.9565	probable beta-13-galactosyltransferase 2-like	AT1G05170.2	Galactosyltransferase family protein	Medtr4g048320.2	beta-1,3-galactosyltransferase-like protein
Lj2g3v1022830.1		-13.2762	0.000708126	0.0288048	0	122.494	NoHit	NA	NA	NA	NA
Lj0g3v0150409.1		-13.2782	0.000741928	0.0298377	0	20.4726	disease resistance response protein 206-like	AT1G58170.1	Disease resistance-responsive (dirigent-like protein) family protein	Medtr4g013770.1	disease resistance-responsive, dirigent domain protein
Lj6g3v1753070.1		-13.2843	0.00102389	0.0379686	0	13.4721	isoflavonoid glucosyltransferase	AT2G15490.1	UDP-glycosyltransferase 73B4	Medtr0536s0020.1	UDP-glucosyltransferase family protein
Lj4g3v0819990.1		-13.289	0.000710186	0.0288194	0	21.5832	probable WRKY transcription factor 15-like	AT2G23320.1	WRKY DNA-binding protein 15	Medtr4g094908.1	WRKY family transcription factor
Lj4g3v2618270.1		-13.2918	0.00128974	0.0452113	0	4.70247	tau class glutathione S-transferase	AT2G29420.1	glutathione S-transferase tau 7	Medtr8g087425.1	glutathione S-transferase
Lj3g3v3652410.2		-13.3039	0.000911698	0.0351788	0	8.66308	zinc finger CCCH domain-containing protein 53-like	AT3G51950.1	Zinc finger (CCCH-type) family protein / RNA recognition motif (RRM)-containing protein	Medtr3g436060.1	RNA-binding domain CCCH-type zinc finger protein
Lj4g3v2286030.1		-13.3053	0.000669179	0.0273319	0	74.1117	NoHit	NA	NA	NA	NA
Lj1g3v0116430.1		-13.309	0.000761386	0.0303097	0	23.5353	NoHit	AT5G40940.1	putative fasciclin-like arabinogalactan protein 20	Medtr5g044170.1	fasciclin-like arabinogalactan protein
Lj4g3v2827880.1		-13.3102	0.000832647	0.032855	0	15.2184	aldehyde dehydrogenase family 3 member I1 chloroplastic-like	AT4G34240.1	aldehyde dehydrogenase 3I1	Medtr8g094600.1	NAD-dependent aldehyde dehydrogenase family protein
Lj0g3v0306299.2		-13.3146	0.000932545	0.0357635	0	11.6412	puromycin-sensitive aminopeptidase-like	AT4G33090.1	aminopeptidase M1	Medtr8g018790.1	puromycin-sensitive aminopeptidase-like protein
Lj0g3v0287459.1		-13.3193	0.00090766	0.0350661	0	15.2548	choline transporter-like protein 2-like	AT3G15380.1	Plasma-membrane choline transporter family protein	Medtr8g059125.1	plasma-membrane choline transporter family protein
Lj2g3v1829910.1		-13.3258	0.000661403	0.0271556	0	38.5348	methylesterase 3-like	AT2G23610.1	methyl esterase 3	Medtr5g018320.1	methyl jasmonate esterase
Lj2g3v2748840.1		-13.3287	4.76e-09	1.68e-06	0.0132167	206.691	codeine O-demethylase-like	AT5G05600.1	2-oxoglutarate (2OG) and Fe(II)-dependent oxygenase superfamily protein	Medtr5g082750.1	leucoanthocyanidin dioxygenase-like protein
Lj4g3v2376190.1		-13.3289	0.000668616	0.0273319	0	15.7372	isoflavonoid glucosyltransferase	AT2G15490.1	UDP-glycosyltransferase 73B4	Medtr0536s0020.1	UDP-glucosyltransferase family protein
Lj2g3v2124310.1		-13.3383	4.55e-07	6.5e-05	0.00709032	121.352	chalcone synthase	AT5G13930.1	Chalcone and stilbene synthase family protein	Medtr1g098140.1	chalcone and stilbene synthase family protein
Lj5g3v0523200.2		-13.3385	0.000759187	0.0302605	0	12.13	two-component response regulator ARR12-like	AT2G25180.1	response regulator 12	Medtr3g106220.1	two-component response regulator ARR12-like protein
Lj5g3v0523200.1		-13.3385	0.000759092	0.0302605	0	12.5451	two-component response regulator ARR12-like	AT2G25180.1	response regulator 12	Medtr3g106220.1	two-component response regulator ARR12-like protein
Lj0g3v0340679.1		-13.3464	0.000624999	0.0257282	0	36.9908	NoHit	NA	NA	NA	NA
Lj2g3v1734780.1		-13.359	0.000740868	0.0298332	0	26.9445	Apospory-associated protein	AT5G66530.2	Galactose mutarotase-like superfamily protein	Medtr5g020640.1	aldose 1-epimerase family protein
Lj4g3v1813500.1		-13.3628	0.000549756	0.0230231	0	44.763	EG45-like domain containing protein-like isoform 3	AT2G18660.1	plant natriuretic peptide A	Medtr3g107770.1	rare lipoprotein A-like double-psi beta-barrel protein
Lj0g3v0350889.1		-13.3751	6.14e-09	2.07e-06	0.00927171	146.832	phenylalanine ammonia-lyase	AT2G37040.1	PHE ammonia lyase 1	Medtr7g101395.1	phenylalanine ammonia-lyase-like protein
Lj2g3v1729020.1		-13.3845	0.0008085	0.0319826	0	21.4234	probable mitochondrial chaperone BCS1-B-like	AT2G18193.1	P-loop containing nucleoside triphosphate hydrolases superfamily protein	Medtr5g020990.1	P-loop nucleoside triphosphate hydrolase superfamily protein
Lj4g3v1969860.1		-13.4026	0.000874247	0.0341108	0	22.6837	Chlororespiratory reduction 6	AT2G47910.1	chlororespiratory reduction 6	Medtr4g116350.1	chlororespiratory reduction protein
Lj3g3v3200890.1		-13.4083	0.00131796	0.0460203	0	17.2488	protein kinase APK1A chloroplastic-like	AT1G07570.1	Protein kinase superfamily protein	Medtr2g096950.1	kinase 1B
Lj2g3v1729010.1		-13.4105	0.000727241	0.0293976	0	12.2273	probable mitochondrial chaperone BCS1-B-like	AT2G18193.1	P-loop containing nucleoside triphosphate hydrolases superfamily protein	Medtr5g020990.1	P-loop nucleoside triphosphate hydrolase superfamily protein
Lj2g3v2412440.1		-13.4279	0.000396601	0.0173978	0	27.0454	Peroxidase	AT5G58390.1	Peroxidase superfamily protein	Medtr5g074970.1	class III peroxidase
Lj0g3v0103139.1		-13.4286	1.55e-08	4.35e-06	0.0164832	146.71	homeobox-leucine zipper protein HAT22-like	AT4G37790.1	Homeobox-leucine zipper protein family	Medtr4g097600.1	homeobox associated leucine zipper protein
Lj6g3v1525940.1		-13.4328	0.000481405	0.0204884	0	24.6516	GE10609	NA	NA	Medtr2g034910.1	hypothetical protein
Lj6g3v1513670.1		-13.4378	0.000433886	0.018694	0	35.4228	Disease resistance response protein Pi49	NA	NA	Medtr2g035170.1	disease-resistance response protein
Lj4g3v2858510.1		-13.439	0.000373365	0.0164937	0	61.545	Scorpion toxin-like knottin superfamily protein	AT2G02100.1	low-molecular-weight cysteine-rich 69	Medtr8g095375.1	Defensin MtDef4.7
Lj4g3v0281040.1		-13.4425	0.000524175	0.0221288	0	8.23268	flagellin-sensing 2-like protein	AT5G46330.1	Leucine-rich receptor-like protein kinase family protein	Medtr4g094610.1	LRR receptor-like kinase family protein
Lj0g3v0103149.1		-13.4453	1.48e-08	4.29e-06	0.0117411	105.685	homeobox-leucine zipper protein HAT22-like	AT4G37790.1	Homeobox-leucine zipper protein family	Medtr4g097600.1	homeobox associated leucine zipper protein
Lj4g3v1983350.1		-13.4725	0.000428319	0.0185954	0	128.063	malonyl CoA-acyl carrier protein transacylase putative	AT1G22340.1	UDP-glucosyl transferase 85A7	Medtr6g014040.1	UDP-glucosyltransferase family protein
Lj4g3v2742680.2		-13.4869	0.000275596	0.0126924	0	24.9375	RecName: Full=Phosphoribosylformylglycinamidine cyclo-ligase chloroplastic/mitochondrial	AT3G55010.1	phosphoribosylformylglycinamidine cyclo-ligase, chloroplast / phosphoribosyl-aminoimidazole synthetase / AIR synthase (PUR5)	Medtr8g093860.1	phosphoribosylformylglycinamidine cyclo-ligase
Lj4g3v2742680.1		-13.4912	0.000271456	0.0125385	0	20.6522	phosphoribosylformylglycinamidine cyclo-ligase chloroplastic/mitochondrial-like	AT3G55010.1	phosphoribosylformylglycinamidine cyclo-ligase, chloroplast / phosphoribosyl-aminoimidazole synthetase / AIR synthase (PUR5)	Medtr8g093860.1	phosphoribosylformylglycinamidine cyclo-ligase
Lj4g3v2468380.3		-13.4939	0.000330728	0.0148487	0	27.8479	peroxisomal (S)-2-hydroxy-acid oxidase GLO1	AT3G14420.1	Aldolase-type TIM barrel family protein	Medtr2g070420.1	peroxisomal (S)-2-hydroxy-acid oxidase GLO1
Lj3g3v3666590.1		-13.494	0.000375608	0.0165695	0	16.3013	UPF0496 protein 4-like	AT2G46080.1	protein related to BYPASS1	Medtr0003s0580.1	BPS1, putative
Lj2g3v2746640.1		-13.5077	0.000243235	0.011593	0	18.5439	cytochrome P450 enzyme	AT5G05690.1	Cytochrome P450 superfamily protein	Medtr5g082520.1	cytochrome P450 family monooxygenase
Lj0g3v0252749.1		-13.5117	2.07e-09	8.32e-07	0.0432086	769.454	cytochrome P450 82A3-like	AT4G31940.1	cytochrome P450, family 82, subfamily C, polypeptide 4	Medtr6g008650.1	cytochrome P450 family protein
Lj4g3v1785880.1		-13.5158	0.000233125	0.0112476	0	31.3443	predicted protein	AT1G49000.1	transmembrane protein, putative	Medtr4g111840.1	transmembrane protein, putative
Lj0g3v0248489.1		-13.5174	0.000240027	0.0114924	0	32.1525	Toll interleukin receptor	AT5G17680.1	disease resistance protein (TIR-NBS-LRR class), putative	Medtr5g092410.1	TIR-like domain protein TSDC protein
Lj0g3v0241459.1		-13.5186	0.000304789	0.0137941	0	56.7021	(+)-neomenthol dehydrogenase-like	AT3G61220.1	NAD(P)-binding Rossmann-fold superfamily protein	Medtr8g031630.1	NAD(P)-binding rossmann-fold protein
Lj1g3v4921080.1		-13.5324	0.000680295	0.0277498	0	17.4261	zinc finger protein NUTCRACKER-like	AT1G55110.1	indeterminate(ID)-domain 7	Medtr2g099990.1	C2H2-type zinc finger protein
Lj4g3v2951260.1		-13.5388	0.000597821	0.0247065	0	23.9939	tubulin beta-1 chain-like	AT5G12250.1	beta-6 tubulin	Medtr8g098360.1	tubulin beta-1 chain
Lj1g3v3172190.1		-13.5436	0.000353633	0.0156882	0	17.7928	probable disease resistance protein At1g52660-like	AT5G17680.1	disease resistance protein (TIR-NBS-LRR class), putative	Medtr5g092440.1	TIR-like domain protein TSDC protein
Lj2g3v0852090.1		-13.5465	0.000474168	0.0202078	0	8.59321	receptor-like protein kinase HSL1-like	AT5G25930.1	Protein kinase family protein with leucine-rich repeat domain	Medtr6g088785.1	leucine-rich receptor-like kinase family protein
Lj0g3v0258549.1		-13.5638	0.000230785	0.0112209	0	22.9713	Short internode related sequence	AT5G12330.4	Lateral root primordium (LRP) protein-related	Medtr8g039110.1	LRP1 carboxy-terminal domain protein
Lj0g3v0079109.1		-13.5644	2.59e-09	1e-06	0.0232432	423.951	nudix hydrolase 17 mitochondrial-like	AT1G14860.1	nudix hydrolase homolog 18	Medtr3g065330.1	nudix hydrolase-like protein
Lj6g3v1211810.2		-13.5655	0.000268456	0.0124348	0	17.166	probable protein phosphatase 2C 6-like	AT1G72770.1	homology to ABI1	Medtr2g040500.1	protein phosphatase 2C ABI2-like protein
Lj5g3v0540130.1		-13.5688	0.000349109	0.0155314	0	7.5783	pleiotropic drug resistance protein 1-like	AT1G15520.1	pleiotropic drug resistance 12	Medtr1g011650.1	ABC-2 and plant PDR ABC-type transporter family protein
Lj1g3v1929090.3		-13.5786	0.000263682	0.0122334	0	12.3049	transcriptional corepressor LEUNIG-like isoform 2	AT4G32551.1	LisH dimerisation motif;WD40/YVTN repeat-like-containing domain	Medtr3g107910.2	transcriptional corepressor leunig-like protein
Lj5g3v0067690.1		-13.5912	0.000192167	0.00956905	0	12.3511	probable disease resistance protein At4g33300-like	AT4G33300.1	ADR1-like 1	Medtr1g021100.1	disease resistance protein (CC-NBS-LRR class) family protein
Lj1g3v1929090.2		-13.5939	0.000250643	0.011879	0	10.0632	transcriptional corepressor LEUNIG-like isoform 2	AT4G32551.1	LisH dimerisation motif;WD40/YVTN repeat-like-containing domain	Medtr3g107910.2	transcriptional corepressor leunig-like protein
Lj1g3v1929090.1		-13.5939	0.000250749	0.011879	0	9.98246	transcriptional corepressor LEUNIG-like isoform 1	AT4G32551.1	LisH dimerisation motif;WD40/YVTN repeat-like-containing domain	Medtr3g107910.1	transcriptional corepressor leunig-like protein
Lj0g3v0271059.1		-13.595	0.000378506	0.0166506	0	10.8751	Receptor protein kinase-like protein	AT2G34930.1	disease resistance family protein / LRR family protein	Medtr3g082130.1	receptor-like protein
Lj0g3v0336449.1		-13.596	0.000260546	0.0121417	0	18.7244	protein ZINC INDUCED FACILITATOR-LIKE 1-like isoform X2	AT5G13750.1	zinc induced facilitator-like 1	Medtr3g010820.1	zinc induced facilitator-like protein
Lj6g3v0029980.1		-13.61	0.000198305	0.00980876	0	16.4094	cryptochrome-2-like isoform X1	AT1G04400.2	cryptochrome 2	Medtr1g043190.1	cryptochrome 2B apoprotein
Lj0g3v0101119.1		-13.6115	0.000190922	0.00953364	0	35.4477	transcription factor BEE 3-like	AT4G30410.1	sequence-specific DNA binding transcription factors	Medtr4g129560.1	sequence-specific DNA-binding transcription factors protein, putative
Lj2g3v3022860.1		-13.6342	0.000268816	0.0124348	0	31.3018	Crt-like protein	AT5G12170.2	CRT (chloroquine-resistance transporter)-like transporter 3	Medtr5g089340.2	CRT (chloroquine-resistance transporter)-like transporter, putative
Lj6g3v1211810.3		-13.635	0.00019224	0.00956905	0	14.2713	probable protein phosphatase 2C 6-like	AT1G72770.1	homology to ABI1	Medtr2g040500.1	protein phosphatase 2C ABI2-like protein
Lj0g3v0222809.1		-13.6361	0.000166768	0.00850329	0	31.8937	NoHit	NA	NA	NA	NA
Lj0g3v0202379.1		-13.6376	0.000232321	0.0112261	0	63.8656	transcription factor ORG2-like	NA	NA	NA	NA
Lj5g3v1815070.1		-13.6414	0.000242661	0.0115832	0	17.3783	patatin group A-3-like	AT2G39220.1	PATATIN-like protein 6	Medtr1g095165.1	patatin-like phospholipase
Lj5g3v1815070.2		-13.6424	0.00024103	0.0115229	0	16.4483	patatin group A-3-like	AT2G39220.1	PATATIN-like protein 6	Medtr1g095165.1	patatin-like phospholipase
Lj2g3v1829910.2		-13.6567	0.000167338	0.00851852	0	37.063	methylesterase 3-like	AT2G23610.1	methyl esterase 3	Medtr5g018320.1	methyl jasmonate esterase
Lj6g3v1211810.1		-13.6729	0.00015984	0.00826086	0	13.6128	probable protein phosphatase 2C 6-like	AT1G72770.1	homology to ABI1	Medtr2g040500.1	protein phosphatase 2C ABI2-like protein
Lj0g3v0222859.1		-13.6901	0.000127831	0.00677075	0	46.2123	RecName: Full=Kunitz-type trypsin inhibitor-like 2 protein	AT1G73325.1	Kunitz family trypsin and protease inhibitor protein	Medtr1g057110.1	Kunitz type trypsin inhibitor / Alpha-fucosidase
Lj3g3v3711310.1		-13.6975	0.000189253	0.00946534	0	24.0724	purple acid phosphatase 14	AT2G16430.2	purple acid phosphatase 10	Medtr4g037105.1	purple acid phosphatase superfamily protein
Lj4g3v0667990.1		-13.708	0.000148236	0.00772998	0	34.8831	Baculoviral IAP repeat-containing protein 7-A	AT5G45100.1	SBP (S-ribonuclease binding protein) family protein	Medtr4g083540.1	SBP (S-ribonuclease-binding protein) family protein
Lj2g3v3164180.1		-13.709	0.000111555	0.00605151	0	32.1409	Uncharacterized protein TCM_030232	AT4G21970.1	Protein of unknown function, DUF584	Medtr3g052330.1	senescence regulator
Lj4g3v0793350.1		-13.7134	0.000183549	0.00926863	0	18.1749	metal transporter Nramp3-like	AT2G23150.1	natural resistance-associated macrophage protein 3	Medtr4g095075.1	metal transporter Nramp3 protein
Lj2g3v2771220.1		-13.7188	0.000108119	0.00589568	0	28.2645	RING-H2 finger protein ATL66-like	AT3G11110.1	RING/U-box superfamily protein	Medtr3g071300.1	zinc finger, C3HC4 type (RING finger) protein
Lj3g3v2971770.1		-13.7374	0.000123341	0.00658848	0	37.6863	NoHit	AT3G51680.1	NAD(P)-binding Rossmann-fold superfamily protein	Medtr4g052320.1	short-chain dehydrogenase/reductase
Lj6g3v1513630.1		-13.7445	5.05e-11	3.45e-08	0.130268	1901.5	Pathogenesis-related protein PR10	AT1G24020.1	MLP-like protein 423	Medtr2g035100.1	disease-resistance response protein
Lj6g3v0029980.3		-13.7519	9.89e-05	0.00547112	0	14.8285	cryptochrome-2-like isoform X1	AT1G04400.2	cryptochrome 2	Medtr1g043190.1	cryptochrome 2B apoprotein
Lj6g3v0870200.2		-13.7522	0.000113334	0.00612687	0	8.80342	ATP synthase gamma chain chloroplastic-like	AT1G15700.1	ATPase, F1 complex, gamma subunit protein	Medtr3g052270.1	F0F1 ATP synthase subunit gamma
Lj6g3v0870200.1		-13.7522	0.000113538	0.00612734	0	8.76483	ATP synthase gamma chain chloroplastic-like	AT1G15700.1	ATPase, F1 complex, gamma subunit protein	Medtr3g052270.1	F0F1 ATP synthase subunit gamma
Lj0g3v0271049.1		-13.7531	0.000221447	0.010834	0	8.22478	Receptor protein kinase-like protein	AT2G34930.1	disease resistance family protein / LRR family protein	Medtr3g082130.1	receptor-like protein
Lj6g3v0936960.1		-13.7582	0.000173891	0.00882348	0	12.387	NoHit	AT5G17680.1	disease resistance protein (TIR-NBS-LRR class), putative	Medtr2g040230.1	disease resistance protein (TIR-NBS-LRR class), putative
Lj5g3v0279110.1		-13.761	0.000111927	0.00606122	0	76.1564	NoHit	NA	NA	NA	NA
Lj4g3v2951260.2		-13.7618	0.000288284	0.0131228	0	17.5587	tubulin beta-1 chain-like	AT5G12250.1	beta-6 tubulin	Medtr8g098360.1	tubulin beta-1 chain
Lj1g3v4483820.1		-13.7665	0.000253222	0.0119601	0	29.5959	Uncharacterized protein TCM_004037	AT2G20500.1	hypothetical protein	Medtr7g096950.1	DUF761 domain protein
Lj6g3v0870190.1		-13.7706	0.000102522	0.00564934	0	6.09196	ATP synthase gamma chain chloroplastic-like	AT1G15700.1	ATPase, F1 complex, gamma subunit protein	Medtr3g052270.1	F0F1 ATP synthase subunit gamma
Lj3g3v3776610.1		-13.7925	0.000124637	0.00663514	0	39.1815	NoHit	AT2G15490.3	UDP-glycosyltransferase 73B4	Medtr4g031800.1	flavonoid glucosyltransferase
Lj2g3v1024130.1		-13.8017	9.38e-05	0.00524025	0	37.7652	NoHit	AT5G40010.1	AAA-ATPase 1	Medtr7g008040.1	P-loop nucleoside triphosphate hydrolase superfamily protein
Lj0g3v0004239.2		-13.8104	0.000119658	0.00643549	0	14.0553	probable inactive leucine-rich repeat receptor-like protein kinase At3g03770-like isoform X1	AT5G14210.1	Leucine-rich repeat protein kinase family protein	Medtr8g044230.1	LRR receptor-like kinase
Lj0g3v0103929.1		-13.8148	8.15e-05	0.00472055	0	44.89	ABC transporter G family member 36-like	AT1G59870.1	ABC-2 and Plant PDR ABC-type transporter family protein	Medtr8g014360.1	drug resistance transporter-like ABC domain protein
Lj3g3v3652410.1		-13.8191	7.16e-05	0.00417229	0	19.1027	zinc finger CCCH domain-containing protein 53-like	AT3G51950.1	Zinc finger (CCCH-type) family protein / RNA recognition motif (RRM)-containing protein	Medtr3g436060.1	RNA-binding domain CCCH-type zinc finger protein
Lj6g3v1334370.1		-13.8383	0.000139593	0.00733188	0	27.7052	oxysterol-binding protein-related protein 4B-like	AT5G57240.1	OSBP(oxysterol binding protein)-related protein 4C	Medtr2g037790.1	OSBP(oxysterol-binding protein)-related protein 4C
Lj6g3v0029980.2		-13.842	6.38e-05	0.00379493	0	13.0608	cryptochrome-2-like isoform X1	AT1G04400.2	cryptochrome 2	Medtr1g043190.1	cryptochrome 2B apoprotein
Lj4g3v2871730.1		-13.8474	5.11e-05	0.00321019	0	91.7962	NoHit	NA	NA	NA	NA
Lj5g3v0510930.1		-13.8518	4.91e-05	0.00311958	0	16.9359	L-type lectin-domain containing receptor kinase IX.1-like	AT5G10530.1	Concanavalin A-like lectin protein kinase family protein	Medtr1g014240.1	lectin receptor kinase
Lj3g3v3513660.1		-13.8564	0.00063466	0.0260917	0	60.4859	NoHit	AT1G14550.1	Peroxidase superfamily protein	Medtr4g083710.1	lignin-forming anionic peroxidase
Lj1g3v1687840.1		-13.8583	6.31e-05	0.00378004	0	13.7467	Cysteine-rich receptor-like protein kinase	AT2G19130.1	S-locus lectin protein kinase family protein	Medtr3g102400.1	Serine/Threonine kinase, plant-type protein
Lj1g3v3182410.2		-13.8659	0.000278616	0.0127381	0	16.5914	Uncharacterized protein isoform 1	AT2G39435.1	Phosphatidylinositol N-acetyglucosaminlytransferase subunit P-related	Medtr7g022810.2	DUF4378 domain protein
Lj1g3v3182410.1		-13.8664	0.000278433	0.0127381	0	16.2378	Uncharacterized protein isoform 1	AT2G39435.1	Phosphatidylinositol N-acetyglucosaminlytransferase subunit P-related	Medtr7g022810.2	DUF4378 domain protein
Lj1g3v0841220.2		-13.8679	0.000215221	0.0105788	0	18.7122	Uncharacterized protein TCM_035147	AT1G21740.1	Protein of unknown function (DUF630 and DUF632)	Medtr3g088190.1	DUF630 family protein
Lj4g3v1539340.1		-13.8706	5.95e-05	0.00362797	0	26.107	Uncharacterized protein isoform 1	AT5G62900.1	protein_coding	Medtr4g106790.1	DUF4228 domain protein
Lj0g3v0141879.1		-13.8781	4.98e-05	0.00315418	0	22.3641	4-hydroxyphenylpyruvate dioxygenase-like	AT1G06570.1	phytoene desaturation 1	Medtr5g091060.1	4-hydroxyphenylpyruvate dioxygenase
Lj1g3v3975150.2		-13.8915	0.000105985	0.00580956	0	77.092	adenylyl-sulfate kinase 1 chloroplastic-like isoform X1	AT3G03900.1	adenosine-5\'-phosphosulfate (APS) kinase 3	Medtr7g085650.1	sulfate adenylyltransferase subunit 1/adenylylsulfate kinase
Lj3g3v3776600.1		-13.8985	7.09e-05	0.00414575	0	18.4951	glycosyltransferase GT18P15	AT2G15490.3	UDP-glycosyltransferase 73B4	Medtr4g031800.1	flavonoid glucosyltransferase
Lj2g3v2102990.1		-13.8988	4e-05	0.00261048	0	34.3338	ethylene-responsive transcription factor ERF019-like	AT1G22810.1	Integrase-type DNA-binding superfamily protein	Medtr5g008790.1	AP2 domain class transcription factor
Lj4g3v2313650.1		-13.9009	0.000227744	0.0111075	0	46.4249	KOW domain-containing protein	AT5G23535.1	KOW domain-containing protein	Medtr1g047130.2	50S ribosomal L24-like protein
Lj0g3v0152159.1		-13.9029	5.04e-05	0.003179	0	13.4213	alpha-xylosidase-like	AT1G68560.1	alpha-xylosidase 1	Medtr1g110980.1	alpha-glucosidase
Lj0g3v0119179.1		-13.9042	7.08e-05	0.00414575	0	13.9072	Matrix metalloprotease	AT1G59970.1	Matrixin family protein	Medtr5g036080.1	matrix metalloproteinase
Lj3g3v3338520.1		-13.9196	5.76e-05	0.00354787	0	55.7982	BURP domain-containing protein	AT1G49320.1	unknown seed protein like 1	Medtr4g069680.1	dehydration-responsive RD22-like protein
Lj1g3v1676630.1		-13.9201	0.000122713	0.00657337	0	46.0158	dehydration responsive element binding protein	AT1G46768.1	related to AP2 1	Medtr3g102100.2	ethylene response factor
Lj3g3v2247060.1		-13.9249	6.71e-05	0.00396885	0	24.4045	bifunctional aspartate aminotransferase and glutamate/aspartate-prephenate aminotransferase-like isoform X2	AT1G80360.1	Pyridoxal phosphate (PLP)-dependent transferases superfamily protein	Medtr4g011820.1	aspartate aminotransferase
Lj1g3v1676620.1		-13.9265	0.000122849	0.00657337	0	43.5588	dehydration responsive element binding protein	AT1G46768.1	related to AP2 1	Medtr3g102100.2	ethylene response factor
Lj5g3v1498260.1		-13.9277	4.13e-05	0.00268856	0	178.117	NoHit	NA	NA	NA	NA
Lj3g3v2247060.2		-13.9334	6.27e-05	0.0037715	0	21.5445	bifunctional aspartate aminotransferase and glutamate/aspartate-prephenate aminotransferase-like isoform X2	AT1G80360.1	Pyridoxal phosphate (PLP)-dependent transferases superfamily protein	Medtr4g011820.1	aspartate aminotransferase
Lj3g3v3776580.1		-13.9335	1.83e-09	7.57e-07	0.0312422	393.016	secologanin synthase-like isoform 1	AT3G14690.1	cytochrome P450, family 72, subfamily A, polypeptide 15	Medtr4g031820.1	cytochrome P450 family monooxygenase
Lj4g3v2801750.1		-13.9353	5.53e-05	0.00345706	0	42.5047	RING finger family protein	AT1G15100.1	RING-H2 finger A2A	Medtr8g091560.1	zinc finger, C3HC4 type (RING finger) protein
Lj4g3v1154250.2		-13.9422	5.76e-05	0.00354787	0	19.3003	type I inositol-145-trisphosphate 5-phosphatase 2-like	AT4G18010.2	myo-inositol polyphosphate 5-phosphatase 2	Medtr5g014090.1	type I inositol-1,4,5-trisphosphate 5-phosphatase
Lj4g3v1154250.1		-13.9422	5.75e-05	0.00354787	0	17.2294	type I inositol-145-trisphosphate 5-phosphatase 2-like	AT4G18010.2	myo-inositol polyphosphate 5-phosphatase 2	Medtr5g014090.1	type I inositol-1,4,5-trisphosphate 5-phosphatase
Lj3g3v3360920.1		-13.9485	3.92e-05	0.0025707	0	35.4406	pterocarpan reductase	AT4G39230.1	NmrA-like negative transcriptional regulator family protein	Medtr4g070370.1	isoflavone reductase-like Bet protein, putative
Lj6g3v0925780.1		-13.9529	6.38e-05	0.00379493	0	50.2093	Glutathione S-transferase	AT1G10370.1	Glutathione S-transferase family protein	Medtr8g061950.1	glutathione S-transferase, amine-terminal domain protein
Lj0g3v0341109.1		-13.9603	0.000149808	0.00777737	0	39.7292	adenine phosphoribosyltransferase 2-like	AT5G11160.1	adenine phosphoribosyltransferase 5	Medtr3g106780.1	adenine phosphoribosyltransferase-like protein
Lj6g3v0936950.1		-13.9608	6.13e-05	0.00371002	0	12.662	Disease resistance-like protein GS4-1	AT5G17680.1	disease resistance protein (TIR-NBS-LRR class), putative	Medtr2g040230.1	disease resistance protein (TIR-NBS-LRR class), putative
Lj6g3v0936950.2		-13.9619	6.1e-05	0.00369683	0	12.3477	Disease resistance-like protein GS4-1	AT5G17680.1	disease resistance protein (TIR-NBS-LRR class), putative	Medtr2g040230.1	disease resistance protein (TIR-NBS-LRR class), putative
Lj5g3v1630010.2		-13.9769	3.35e-05	0.00221225	0	10.2601	ABC transporter C family member 4-like	AT2G47800.1	multidrug resistance-associated protein 4	Medtr1g088680.1	multidrug resistance protein ABC transporter family protein
Lj1g3v1901610.1		-13.9866	2.32e-05	0.00165101	0	14.3516	G-type lectin S-receptor-like serine/threonine-protein kinase SD2-5-like	AT4G32300.1	S-domain-2 5	Medtr3g107070.1	G-type lectin S-receptor-like Serine/Threonine-kinase SD2-5
Lj3g3v0428820.2		-14.0017	2.78e-05	0.00190297	0	28.5517	homogentisate 12-dioxygenase-like	AT5G54080.1	homogentisate 1,2-dioxygenase	Medtr8g463280.1	homogentisate 1,2-dioxygenase
Lj4g3v0668380.1		-14.0084	0.00108957	0.0397933	0	24.096	Pyruvate kinase	AT5G56350.1	Pyruvate kinase family protein	Medtr7g100760.1	pyruvate kinase family protein
Lj6g3v1028660.1		-14.0116	4.19e-05	0.00271683	0	20.3655	L-ascorbate oxidase	AT5G21105.1	Plant L-ascorbate oxidase	Medtr3g078740.1	L-ascorbate oxidase
Lj5g3v1208350.1		-14.0131	3.07e-05	0.00207357	0	46.7363	Uncharacterized protein TCM_014979	AT5G62280.1	Protein of unknown function (DUF1442)	Medtr1g076800.1	DUF1442 family protein
Lj0g3v0241599.1		-14.0141	0.000300275	0.0136095	0	31.2029	BTB/POZ domain-containing protein At1g55760-like	AT1G55760.1	BTB/POZ domain-containing protein	Medtr3g061090.1	BTB/POZ domain plant protein
Lj0g3v0140969.2		-14.0151	3.27e-05	0.00217387	0	117.95	F-box protein At1g67340-like	AT5G50450.1	HCP-like superfamily protein with MYND-type zinc finger	Medtr2g045140.1	HCP family protein with MYND-type zinc finger protein
Lj3g3v0824640.1		-14.0156	5.57e-05	0.00347863	0	27.2005	serine carboxypeptidase-like 40-like	AT3G63470.1	serine carboxypeptidase-like 40	Medtr3g034290.1	serine carboxypeptidase-like protein
Lj1g3v2995600.1		-14.0182	4.77e-05	0.00304306	0	27.8211	cyclic nucleotide-gated ion channel 2-like	AT5G15410.2	Cyclic nucleotide-regulated ion channel family protein	Medtr7g012260.1	cyclic nucleotide-gated ion channel protein, putative
Lj1g3v2995590.1		-14.0199	4.72e-05	0.00302074	0	16.7459	NoHit	AT5G15410.2	Cyclic nucleotide-regulated ion channel family protein	Medtr7g012260.1	cyclic nucleotide-gated ion channel protein, putative
Lj4g3v2468380.1		-14.0216	2.45e-05	0.00172475	0	28.6856	peroxisomal (S)-2-hydroxy-acid oxidase GLO1-like	AT3G14420.1	Aldolase-type TIM barrel family protein	Medtr2g070420.1	peroxisomal (S)-2-hydroxy-acid oxidase GLO1
Lj3g3v2971790.1		-14.0256	2.64e-05	0.00181167	0	52.0531	momilactone A synthase-like	AT3G51680.1	NAD(P)-binding Rossmann-fold superfamily protein	Medtr4g052320.1	short-chain dehydrogenase/reductase
Lj4g3v2468380.2		-14.0344	2.34e-05	0.00165674	0	23.611	peroxisomal (S)-2-hydroxy-acid oxidase GLO1-like	AT3G14420.1	Aldolase-type TIM barrel family protein	Medtr2g070420.1	peroxisomal (S)-2-hydroxy-acid oxidase GLO1
Lj2g3v0227070.1		-14.04	6.66e-10	3.12e-07	0.0205087	531.015	NoHit	AT5G17020.1	exportin 1A	Medtr5g007790.1	chromosome region maintenance protein 1/exportin
Lj0g3v0140969.1		-14.0407	3.03e-05	0.00205562	0	67.2515	ribose-phosphate diphosphokinase	AT1G70520.1	cysteine-rich RLK (RECEPTOR-like protein kinase) 2	Medtr5g033690.1	cysteine-rich receptor-like kinase
Lj0g3v0202359.1		-14.0482	3.17e-05	0.00212044	0	47.0291	transcription factor ORG3-like	AT3G56970.1	basic helix-loop-helix (bHLH) DNA-binding superfamily protein	Medtr7g090410.1	transcription factor, putative
Lj0g3v0083759.1		-14.0587	3.16e-05	0.00211684	0	19.1454	HYS1	AT5G64930.1	CPR5 protein, putative	Medtr3g094760.1	CPR5, putative
Lj0g3v0101259.1		-14.0587	2.91e-05	0.00197811	0	36.4565	Solute carrier family 22 member 15-like protein	AT3G20660.1	organic cation/carnitine transporter4	Medtr2g081930.1	organic cation/carnitine transporter
Lj4g3v0341230.1		-14.0627	8.67e-05	0.00492371	0	38.0022	2-nitropropane dioxygenase-like protein	AT5G64250.2	Aldolase-type TIM barrel family protein	Medtr3g069190.1	2-nitropropane dioxygenase-like protein
Lj3g3v2971780.2		-14.0628	2.22e-05	0.00159915	0	42.7172	momilactone A synthase-like	AT3G51680.1	NAD(P)-binding Rossmann-fold superfamily protein	Medtr4g052320.1	short-chain dehydrogenase/reductase
Lj0g3v0360459.1		-14.0675	1.73e-05	0.00127567	0	27.4059	cytokinin dehydrogenase 3-like	AT5G56970.1	cytokinin oxidase 3	Medtr4g126160.1	cytokinin oxidase/dehydrogenase-like protein
Lj2g3v1277810.1		-14.0744	0.000300267	0.0136095	0	45.4848	extracellular ribonuclease LE-like	AT2G02990.1	ribonuclease 1	Medtr5g040940.1	ribonuclease T2 family protein
Lj5g3v2292580.2		-14.0784	5.74e-05	0.00354787	0	31.3889	Leukotriene-A4 hydrolase-like protein	AT5G13520.1	peptidase M1 family protein	Medtr1g116230.1	leukotriene A-4 hydrolase-like protein
Lj0g3v0171059.1		-14.0857	4.52e-05	0.00289585	0	17.5553	beta-galactosidase-like	AT3G54440.1	glycoside hydrolase family 2 protein	Medtr8g039160.1	glycoside hydrolase family 2 protein
Lj0g3v0298349.1		-14.1021	1.25e-05	0.000949561	0	69.6448	cytochrome P450 71B37-like	AT3G26330.1	cytochrome P450, family 71, subfamily B, polypeptide 37	Medtr1g023730.1	cytochrome P450 family 71 protein
Lj5g3v1794670.1		-14.1079	1.05e-09	4.71e-07	0.0523063	1169.32	extensin	NA	NA	Medtr1g094130.1	hypothetical protein
Lj5g3v1794660.1		-14.1236	1.03e-09	4.69e-07	0.038154	862.224	extensin	NA	NA	Medtr1g094130.1	hypothetical protein
Lj1g3v2315450.1		-14.1237	6.06e-05	0.00368102	0	28.646	vacuolar cation/proton exchanger 3-like	AT3G51860.1	cation exchanger 3	Medtr7g068380.1	vacuolar cation/proton exchanger 3
Lj3g3v0428820.1		-14.1243	1.36e-05	0.00102528	0	26.298	homogentisate 12-dioxygenase-like	AT5G54080.1	homogentisate 1,2-dioxygenase	Medtr8g463280.2	homogentisate 1,2-dioxygenase
Lj0g3v0314739.1		-14.1298	1.16e-05	0.000892043	0	48.2484	NoHit	NA	NA	NA	NA
Lj1g3v2883900.1		-14.1318	1.78e-05	0.00130542	0	34.17	transcription factor bHLH25-like isoform X1	AT4G37850.1	basic helix-loop-helix (bHLH) DNA-binding superfamily protein	Medtr7g080780.1	helix loop helix DNA-binding domain protein
Lj0g3v0305019.1		-14.1517	9.25e-06	0.000737065	0	47.5875	Uncharacterized protein TCM_040942	AT5G12340.1	Protein-coding	Medtr5g089820.1	DUF4228 domain protein
Lj4g3v2871730.2		-14.1568	8.41e-06	0.000677194	0	60.8117	Rubredoxin-like superfamily protein	AT5G51010.1	Rubredoxin-like superfamily protein	Medtr3g098520.1	electron transporter
Lj0g3v0006719.1		-14.1658	4.1e-10	2.08e-07	0.0133124	344.171	RecName: Full=Nitrate reductase	AT1G37130.1	nitrate reductase 2	Medtr5g059820.1	nitrate reductase [NADH]-like protein
Lj3g3v2437610.1		-14.1664	1.45e-05	0.00107822	0	52.1961	abscisic acid receptor PYL9-like isoform X1	AT1G01360.1	regulatory component of ABA receptor 1	Medtr8g027805.1	abscisic acid receptor PYL9-like protein
Lj3g3v2437610.2		-14.1669	1.44e-05	0.00107789	0	51.8642	abscisic acid receptor PYL9-like isoform X1	AT1G01360.1	regulatory component of ABA receptor 1	Medtr8g027805.1	abscisic acid receptor PYL9-like protein
Lj2g3v3058530.1		-14.1916	1.72e-05	0.00127012	0	34.7469	serine--glyoxylate aminotransferase-like	AT2G13360.2	alanine:glyoxylate aminotransferase	Medtr3g053890.1	serine-glyoxylate aminotransferase-like protein
Lj2g3v0932880.1		-14.2055	2.38e-05	0.00167364	0	21.9507	galactinol--sucrose galactosyltransferase-like	AT5G40390.1	Raffinose synthase family protein	Medtr6g004880.1	raffinose synthase or seed inhibition protein
Lj4g3v3099190.1		-14.2158	7.41e-06	0.000610969	0	12.6047	cytochrome P450 93A1-like	AT3G48280.1	cytochrome P450, family 71, subfamily A, polypeptide 25	Medtr5g070690.1	cytochrome P450 family 71 protein
Lj0g3v0137069.1		-14.2253	1.1e-05	0.000843651	0	28.6447	NoHit	AT2G44480.1	beta glucosidase 17	Medtr3g026620.1	glycoside hydrolase family 1 protein
Lj2g3v0911860.1		-14.2279	7.49e-06	0.000615082	0	67.6436	1-aminocyclopropane-1-carboxylate oxidase 1-like	AT2G19590.1	ACC oxidase 1	Medtr6g092620.1	1-aminocyclopropane-1-carboxylate oxidase
Lj4g3v2511720.1		-14.248	7.28e-06	0.000601571	0	30.3432	NoHit	AT3G26040.1	HXXXD-type acyl-transferase family protein	Medtr8g079970.1	HXXXD-type acyl-transferase family protein
Lj1g3v3441490.1		-14.2692	5.85e-06	0.000492948	0	56.7325	glutathione S-transferase GST 8	AT3G09270.1	glutathione S-transferase TAU 8	Medtr7g065660.1	glutathione S-transferase, amine-terminal domain protein
Lj1g3v1788130.1		-14.2775	9.92e-06	0.000784186	0	21.1701	mechanosensitive ion channel protein 10-like	AT5G12080.2	mechanosensitive channel of small conductance-like 10	Medtr3g104940.1	mechanosensitive ion channel family protein
Lj0g3v0125139.1		-14.2987	3.33e-05	0.00220736	0	34.8495	Cytokinin-O-glucosyltransferase	AT1G22340.1	UDP-glucosyl transferase 85A7	Medtr6g014040.1	UDP-glucosyltransferase family protein
Lj0g3v0137069.2		-14.3018	8.24e-06	0.000667827	0	27.7973	NoHit	AT2G44480.1	beta glucosidase 17	Medtr3g026620.1	glycoside hydrolase family 1 protein
Lj3g3v2027430.3		-14.3089	3.19e-05	0.0021258	0	28.6167	beta-amyrin synthase	AT1G78950.1	Terpenoid cyclases family protein	Medtr4g005190.1	beta-amyrin synthase
Lj5g3v1630010.1		-14.3127	5.28e-06	0.000456909	0	12.1858	ABC transporter C family member 4-like	AT2G47800.1	multidrug resistance-associated protein 4	Medtr1g088680.1	multidrug resistance protein ABC transporter family protein
Lj3g3v2315250.2		-14.331	1.21e-05	0.000918181	0	58.1405	hypothetical Protein MTR_8g013830	AT1G52155.1	transmembrane protein, putative	Medtr8g013830.2	transmembrane protein, putative
Lj0g3v0059669.3		-14.3377	5.89e-06	0.000492948	0	73.7087	salt stress root protein RS1 isoform 3	AT4G20260.2	plasma-membrane associated cation-binding protein 1	Medtr2g437530.1	DREPP plasma membrane protein
Lj0g3v0059669.2		-14.3379	5.88e-06	0.000492948	0	73.7184	salt stress root protein RS1 isoform 3	AT4G20260.2	plasma-membrane associated cation-binding protein 1	Medtr2g437530.1	DREPP plasma membrane protein
Lj5g3v0962390.1		-14.341	8.41e-06	0.000677194	0	15.7368	Non-lysosomal glucosylceramidase	AT3G24180.2	Beta-glucosidase, GBA2 type family protein	Medtr1g072720.1	Non-lysosomal glucosylceramidase
Lj0g3v0102419.1		-14.3426	5.97e-06	0.000497509	0	84.859	Uncharacterized protein TCM_000398	AT5G66780.1	Late embryogenesis abundant protein	Medtr5g020060.1	plant/MUD21-2 protein
Lj5g3v2183870.1		-14.3586	1.02e-05	0.000796988	0	48.7381	monoglyceride lipase-like	AT1G77420.1	alpha/beta-Hydrolases superfamily protein	Medtr5g056550.1	alpha/beta-hydrolase superfamily protein
Lj5g3v0627010.1		-14.363	5.53e-06	0.000474498	0	36.3672	probable leucine-rich repeat receptor-like serine/threonine-protein kinase At3g14840-like isoform X2	NA	NA	NA	NA
Lj6g3v1513840.1		-14.3676	0.000255261	0.0119843	0	74.0518	Pathogenesis-related protein PR10	AT1G24020.1	MLP-like protein 423	Medtr2g035100.1	disease-resistance response protein
Lj4g3v2511730.1		-14.3697	4.42e-06	0.000401452	0	32.0737	BAHD acyltransferase At5g47980-like partial	AT3G26040.1	HXXXD-type acyl-transferase family protein	Medtr8g079970.1	HXXXD-type acyl-transferase family protein
Lj2g3v2184490.1		-14.3876	2.28e-05	0.00162778	0	73.0441	Heat shock protein	NA	NA	Medtr2g040170.1	hypothetical protein
Lj3g3v0429650.1		-14.3918	4.54e-06	0.000409706	0	120.648	early nodulin-like protein 2-like	AT5G53870.1	early nodulin-like protein 1	Medtr8g463180.1	plastocyanin-like domain protein
Lj2g3v1468280.2		-14.4003	0.00114941	0.0413064	0	29.2995	phosphoenolpyruvate carboxykinase	AT4G37870.1	phosphoenolpyruvate carboxykinase 1	Medtr5g430730.1	phosphoenolpyruvate carboxykinase [ATP] protein
Lj2g3v1468280.1		-14.4035	0.00114315	0.0411757	0	26.8448	phosphoenolpyruvate carboxykinase	AT4G37870.1	phosphoenolpyruvate carboxykinase 1	Medtr5g430730.1	phosphoenolpyruvate carboxykinase [ATP] protein
Lj6g3v1880220.1		-14.4226	3.88e-06	0.000363174	0	38.7984	Os01g0937200	AT1G03220.1	Eukaryotic aspartyl protease family protein	Medtr1g072420.1	xyloglucanase-specific endoglucanase inhibitor protein
Lj6g3v0521540.1		-14.4238	2.31e-05	0.00164818	0	15.4333	Serine/threonine protein kinase-like protein CCR4	AT3G55950.1	CRINKLY4 related 3	Medtr3g070800.1	Serine/Threonine-kinase CCR4-like protein
Lj4g3v2179330.1		-14.4313	3.05e-06	0.000294199	0	26.7585	Stress responsive alpha-beta barrel domain protein	AT2G31670.1	Stress responsive alpha-beta barrel domain protein	Medtr4g125530.1	stress responsive A/B barrel domain protein
Lj0g3v0302059.1	LjAMT1.1	-14.4373	3.5e-06	0.000331004	0	26.5543	ammonium transporter (AMT1.1)	AT4G13510.1	ammonium transporter 1;1	Medtr1g045550.1	ammonium transporter 1 protein
Lj2g3v2183350.1		-14.4414	4.55e-06	0.000409706	0	62.7583	DNA double-strand break repair Rad50 ATPase-like	AT5G24660.1	response to low sulfur 2	Medtr3g093400.1	response to low sulfur protein, putative
Lj4g3v1425340.1		-14.4488	2.5e-06	0.000249908	0	67.5153	protein DEHYDRATION-INDUCED 19 homolog 5-like isoform X1	AT1G56280.1	drought-induced 19	Medtr4g104770.1	drought-induced protein
Lj0g3v0360469.1		-14.4686	3.19e-06	0.000305494	0	15.4464	Cytokinin dehydrogenase	AT5G56970.1	cytokinin oxidase 3	Medtr2g039340.1	cytokinin oxidase/dehydrogenase-like protein
Lj3g3v1009860.1		-14.4759	2.82e-06	0.000276838	0	63.9224	glutathione S-transferase GST 9	AT1G78380.1	glutathione S-transferase TAU 19	Medtr2g070060.1	glutathione S-transferase, amine-terminal domain protein
Lj2g3v3246890.1		-14.4821	4.11e-06	0.000378633	0	30.8019	scarecrow-like protein 5-like	AT1G50600.1	scarecrow-like 5	Medtr5g094450.2	GRAS family transcription factor
Lj3g3v2315250.1		-14.4896	7.5e-06	0.000615082	0	58.7001	hypothetical Protein MTR_8g013830	AT1G52155.1	transmembrane protein, putative	Medtr8g013830.1	transmembrane protein, putative
Lj4g3v2249020.1		-14.5016	0.000565734	0.0236292	0	38.5984	51 kDa seed maturation protein precursor	AT5G44310.2	Late embryogenesis abundant protein (LEA) family protein	Medtr4g123950.1	group 3 LEA protein
Lj1g3v3975150.3		-14.5072	5.74e-06	0.000485615	0	47.8418	adenylyl-sulfate kinase 1 chloroplastic-like isoform X1	AT3G03900.1	adenosine-5\'-phosphosulfate (APS) kinase 3	Medtr7g085650.1	sulfate adenylyltransferase subunit 1/adenylylsulfate kinase
Lj0g3v0094289.1		-14.5112	3.89e-06	0.000363174	0	76.2357	NoHit	AT2G39700.1	expansin A4	Medtr4g063975.1	expansin A10
Lj5g3v1208190.1		-14.53	2.98e-06	0.000289127	0	87.5388	calmodulin	AT3G22930.1	calmodulin-like 11	Medtr1g076650.1	EF hand calcium-binding family protein
Lj1g3v3975150.1		-14.5388	5.2e-06	0.000451521	0	43.5767	adenylyl-sulfate kinase 1 chloroplastic-like isoform X1	AT3G03900.1	adenosine-5\'-phosphosulfate (APS) kinase 3	Medtr7g085650.1	sulfate adenylyltransferase subunit 1/adenylylsulfate kinase
Lj1g3v2068720.1		-14.548	1.77e-06	0.000192268	0	31.7265	Uncharacterized protein isoform 1	AT2G25800.1	Protein of unknown function (DUF810)	Medtr3g109630.1	DUF810 family protein
Lj1g3v2096160.1		-14.5574	1.93e-06	0.000206172	0	19.2717	receptor-like protein kinase HAIKU2-like	AT1G09970.1	Leucine-rich receptor-like protein kinase family protein	Medtr3g110860.1	LRR receptor-like kinase
Lj3g3v0927080.1		-14.5609	1.83e-06	0.000198047	0	47.4688	homeobox-leucine zipper protein HOX27-like	AT5G06710.1	homeobox from Arabidopsis thaliana	Medtr2g061030.1	homeobox associated leucine zipper protein
Lj4g3v0119990.1		-14.5625	1.99e-05	0.00144843	0	29.3755	Tonoplast malate transporter/sodium dicarboxylate symporter	AT5G47560.1	tonoplast dicarboxylate transporter	Medtr4g133230.1	tonoplast dicarboxylate transporter-like protein
Lj3g3v2838500.1		-14.5725	1.49e-06	0.000167496	0	73.8498	RecName: Full=Rac-like GTP-binding protein RAC2	AT4G35020.2	RAC-like 3	Medtr2g090875.1	Rho-like GTP-binding protein
Lj0g3v0137079.1		-14.5797	2.5e-06	0.000249908	0	25.6539	proline-rich extensin-like protein EPR1-like	AT1G59970.1	Matrixin family protein	Medtr2g079050.1	peptidoglycan-binding domain protein
Lj4g3v0189850.1		-14.5861	2.37e-10	1.31e-07	0.0134811	497.657	NoHit	AT4G37370.1	cytochrome P450, family 81, subfamily D, polypeptide 8	Medtr4g094775.1	cytochrome P450 family 81 protein
Lj6g3v1916030.1		-14.6232	2.81e-06	0.000276384	0	31.3142	Sugar transporter ERD6-like protein	AT5G18840.1	Major facilitator superfamily protein	Medtr2g020710.1	sugar porter (SP) family MFS transporter
Lj3g3v1312760.1		-14.6292	1.93e-06	0.000206172	0	79.1961	clathrin adaptor complexes medium subunit family protein (ISS)	NA	NA	Medtr7g015700.1	Nodule Cysteine-Rich (NCR) secreted peptide
Lj0g3v0351279.1		-14.642	3.36e-06	0.000319097	0	27.1311	probably inactive leucine-rich repeat receptor-like protein kinase At5g48380-like isoform X1	AT5G48380.1	BAK1-interacting receptor-like kinase 1	Medtr8g010180.1	LRR receptor-like kinase
Lj0g3v0351279.2		-14.642	3.36e-06	0.000319097	0	27.0991	probably inactive leucine-rich repeat receptor-like protein kinase At5g48380-like isoform X1	AT5G48380.1	BAK1-interacting receptor-like kinase 1	Medtr8g010180.1	LRR receptor-like kinase
Lj1g3v4483810.1		-14.6571	2.21e-06	0.000228487	0	70.4682	myb-related protein Myb4-like	AT3G23250.1	myb domain protein 15	Medtr7g096930.1	myb transcription factor
Lj4g3v1274980.1		-14.6839	0.000624843	0.0257282	0	80.0696	Proline-rich protein	AT2G45180.1	Bifunctional inhibitor/lipid-transfer protein/seed storage 2S albumin superfamily protein	Medtr4g108150.1	Lipid transfer protein
Lj4g3v1968820.1		-14.685	7.96e-06	0.000647472	0	26.0377	Major facilitator superfamily protein isoform 2	AT1G80530.1	Major facilitator superfamily protein	Medtr4g116210.1	nodulin-like/MFS transporter
Lj1g3v2096160.2		-14.6872	1.09e-06	0.000131688	0	20.0599	receptor-like protein kinase HAIKU2-like	AT1G09970.1	Leucine-rich receptor-like protein kinase family protein	Medtr3g110860.1	LRR receptor-like kinase
Lj2g3v1455170.1		-14.6913	1.04e-06	0.000126095	0	40.6339	UDP-glycosyltransferase 85A3-like	AT1G22380.1	UDP-glucosyl transferase 85A3	Medtr5g031830.1	UDP-glucosyltransferase family protein
Lj4g3v1968830.1		-14.6986	1.47e-05	0.00109119	0	30.6599	Major facilitator superfamily protein isoform 1	AT1G80530.1	Major facilitator superfamily protein	Medtr4g116210.1	nodulin-like/MFS transporter
Lj1g3v1218980.2		-14.7134	2e-06	0.000212298	0	61.3264	shikimate kinase chloroplastic-like	AT3G26900.2	shikimate kinase like 1	Medtr6g033510.4	shikimate kinase
Lj5g3v1236780.1		-14.7165	2.78e-06	0.000274825	0	35.4381	transcription factor C2C2-Dof	AT4G24060.1	Dof-type zinc finger DNA-binding family protein	Medtr1g077600.2	Dof-type zinc finger DNA-binding family protein
Lj3g3v2995670.1		-14.7178	9.26e-07	0.000115429	0	51.1822	3-isopropylmalate dehydratase small subunit	AT1G22960.1	Pentatricopeptide repeat (PPR) superfamily protein	Medtr1g031720.1	PPR containing plant-like protein
Lj1g3v4515410.1		-14.7274	1.1e-06	0.000131882	0	58.2823	IQ motif and SEC7 domain-containing protein 2	AT2G31160.1	Protein of unknown function (DUF640)	Medtr1g069825.1	G1-like protein
Lj6g3v1934020.1		-14.7373	8.88e-07	0.000111545	0	57.698	NoHit	AT2G34500.1	cytochrome P450, family 710, subfamily A, polypeptide 1	Medtr2g019640.1	cytochrome P450 family monooxygenase
Lj1g3v3040490.1		-14.7571	7.19e-07	9.49e-05	0	89.4851	NoHit	AT4G39110.1	Malectin/receptor-like protein kinase family protein	Medtr7g018130.1	tyrosine kinase family protein
Lj0g3v0289579.1		-14.7958	1.94e-06	0.000206399	0	79.6131	basic leucine zipper 63-like	AT3G49760.1	basic leucine-zipper 5	Medtr5g015090.1	BZIP transcription factor
Lj2g3v0855290.1		-14.8015	6.21e-07	8.33e-05	0	258.891	NoHit	NA	NA	NA	NA
Lj4g3v2286020.1		-14.8058	6.6e-07	8.79e-05	0	67.3264	leucine-rich repeat extensin-like protein 3-like	NA	NA	Medtr4g121090.1	hypothetical protein
Lj6g3v2043210.1		-14.8082	1.22e-06	0.000141923	0	53.45	CBS domain-containing protein CBSX5-like	AT5G53750.1	CBS domain-containing protein	Medtr2g013110.1	CBS domain CBSX5-like protein
Lj2g3v1694190.1		-14.8137	4.82e-06	0.000427757	0	54.3587	thaumatin-like protein 1-like	AT1G75800.1	Pathogenesis-related thaumatin superfamily protein	Medtr1g025420.1	pathogenesis-related thaumatin family protein
Lj1g3v2765520.1		-14.8181	1.09e-06	0.000131734	0	87.9374	FK506-binding protein 4-like	AT1G01490.2	Heavy metal transport/detoxification superfamily protein	Medtr7g079110.1	heavy metal transport/detoxification superfamily protein
Lj1g3v4158130.1		-14.827	9.36e-07	0.000116161	0	99.4379	embryo-abundant protein EMB	AT2G41380.1	S-adenosyl-L-methionine-dependent methyltransferases superfamily protein	Medtr7g090180.1	S-adenosylmethionine-dependent methyltransferase
Lj5g3v1167370.1	LjERF1	-14.837	6.33e-07	8.46e-05	0	45.4357	transcription factor AP2-EREBP	AT3G23240.1	ethylene response factor 1	Medtr1g074370.1	ethylene-responsive transcription factor 1B
Lj2g3v0727510.1		-14.8509	8.78e-07	0.000110733	0	62.1243	B3 domain-containing protein At5g06250-like	AT5G06250.2	AP2/B3-like transcriptional factor family protein	Medtr1g058350.1	B3 DNA-binding domain protein
Lj3g3v2740700.2		-14.8647	6.87e-07	9.1e-05	0	60.4434	arginase-like	AT4G08900.1	arginase	Medtr4g024960.1	arginase family protein
Lj3g3v3776570.1		-14.8713	5.14e-07	7.08e-05	0	772.611	NoHit	NA	NA	NA	NA
Lj0g3v0284549.3		-14.8799	4.73e-07	6.7e-05	0	77.685	subtilisin-like protease-like	AT2G04160.1	Subtilisin-like serine endopeptidase family protein	Medtr7g081420.1	subtilisin-like serine protease
Lj2g3v3222870.1		-14.9026	8.57e-07	0.000109008	0	36.8372	indole-3-acetate O-methyltransferase 1-like	AT5G55250.1	IAA carboxylmethyltransferase 1	Medtr3g054330.1	indole-3-acetate O-methyltransferase-like protein
Lj3g3v2576020.1		-14.9051	1.21e-06	0.000141923	0	93.2204	SAUR family protein	AT1G72430.1	SAUR-like auxin-responsive protein family	Medtr8g022440.1	SAUR-like auxin-responsive family protein
Lj6g3v0933770.1		-14.9229	0.00135745	0.0467503	0	40.9352	probable polyamine oxidase 2-like	AT2G43020.1	polyamine oxidase 2	Medtr3g449620.1	polyamine oxidase-like protein
Lj2g3v2843490.1		-14.9292	5.26e-07	7.22e-05	0	44.8903	Sodium-coupled neutral amino acid transporter	AT3G56200.1	Transmembrane amino acid transporter family protein	Medtr5g083770.1	transmembrane amino acid transporter family protein
Lj0g3v0020579.1		-14.9315	3.92e-07	5.76e-05	0	53.4461	NoHit	NA	NA	NA	NA
Lj4g3v2775600.1		-14.9382	1.47e-10	8.37e-08	0.0158352	740.142	transcription factor AP2-EREBP	AT5G13330.1	related to AP2 6l	Medtr8g092460.1	DNA-binding domain protein
Lj5g3v2288610.1		-14.9472	5.3e-06	0.000456909	0	61.6487	monoglyceride lipase-like	AT2G39420.1	alpha/beta-Hydrolases superfamily protein	Medtr1g115535.1	alpha/beta fold hydrolase
Lj3g3v2723870.1		-14.952	2.47e-06	0.000248157	0	70.053	4-hydroxy-tetrahydrodipicolinate synthase chloroplastic-like	AT2G45440.1	dihydrodipicolinate synthase	Medtr8g036040.1	4-hydroxy-tetrahydrodipicolinate synthase
Lj5g3v2292520.1		-14.9889	4.76e-07	6.71e-05	0	38.1789	formate--tetrahydrofolate ligase-like	AT1G50480.1	10-formyltetrahydrofolate synthetase	Medtr1g116140.1	formate-tetrahydrofolate ligase
Lj4g3v2820070.1		-14.9945	5.95e-07	8.09e-05	0	55.3495	myo-inositol-1-phosphate synthase	AT2G22240.1	myo-inositol-1-phosphate synthase 2	Medtr3g087590.1	myo-inositol 1-phosphate synthase
Lj4g3v2289110.1		-15.0147	6.08e-07	8.2e-05	0	58.0881	probable polygalacturonase-like	AT3G16850.1	Pectin lyase-like superfamily protein	Medtr4g120730.1	polygalacturonase/glycoside hydrolase family protein
Lj2g3v1022610.1		-15.0547	1.12e-06	0.000133193	0	243.82	NoHit	NA	NA	NA	NA
Lj6g3v0933780.1		-15.0647	0.000936143	0.035814	0	18.3803	protein TRANSPARENT TESTA 12-like	AT3G59030.1	MATE efflux family protein	Medtr5g090290.1	MATE efflux family protein
Lj4g3v2249130.1		-15.0656	3.56e-07	5.35e-05	0	27.8925	squamosa promoter-binding-like protein 1-like	AT3G60030.1	squamosa promoter-binding protein-like 12	Medtr2g046550.1	squamosa promoter-binding-like protein
Lj4g3v2249130.2		-15.0689	3.48e-07	5.29e-05	0	27.702	squamosa promoter-binding-like protein 1-like	AT3G60030.1	squamosa promoter-binding protein-like 12	Medtr2g046550.1	squamosa promoter-binding-like protein
Lj5g3v0296030.1		-15.1091	9.83e-07	0.000120606	0	70.7142	probable isoaspartyl peptidase/L-asparaginase 2-like	AT3G16150.1	N-terminal nucleophile aminohydrolases (Ntn hydrolases) superfamily protein	Medtr1g018760.1	isoaspartyl peptidase/L-asparaginase
Lj2g3v3291390.1		-15.1291	3.07e-07	4.68e-05	0	60.0145	Nuclear transcription factor Y subunit B-3	AT4G14540.1	nuclear factor Y, subunit B3	Medtr5g095740.1	nuclear transcription factor Y protein
Lj1g3v3594930.1		-15.1333	1.92e-06	0.000206073	0	84.0656	defective in induced resistance 1 protein	AT5G48490.1	Bifunctional inhibitor/lipid-transfer protein/seed storage 2S albumin superfamily protein	Medtr7g052640.1	Nodule Cysteine-Rich (NCR) secreted peptide
Lj1g3v4994140.1		-15.1709	2.71e-07	4.16e-05	0	68.9247	pro-hevein	AT3G04720.1	pathogenesis-related 4	Medtr7g115220.1	Chitinase / Hevein / PR-4 / Wheatwin2
Lj5g3v0265880.1		-15.1798	1.33e-07	2.31e-05	0	41.2628	prolyl endopeptidase-like	AT1G76140.1	Prolyl oligopeptidase family protein	Medtr1g026380.1	prolyl oligopeptidase-like protein
Lj5g3v2060970.1		-15.1897	2.24e-07	3.52e-05	0	44.5638	cysteine-rich receptor-like protein kinase precursor	AT4G05200.1	cysteine-rich RLK (RECEPTOR-like protein kinase) 25	Medtr1g105640.2	cysteine-rich receptor-kinase-like protein
Lj1g3v2444980.1		-15.1909	4.09e-07	5.96e-05	0	60.5366	Alanine glyoxylate aminotransferase-like protein	AT3G08860.1	PYRIMIDINE 4	Medtr7g072420.1	alanine-glyoxylate aminotransferase-like protein
Lj2g3v2704420.1		-15.195	2.23e-07	3.52e-05	0	204.21	probable aquaporin PIP-type 7a-like	AT4G00430.1	plasma membrane intrinsic protein 1;4	Medtr5g082070.1	major intrinsic protein (MIP) family transporter
Lj2g3v3339240.1		-15.1968	2.6e-07	4e-05	0	243.335	polyketide reductase	AT1G59960.1	NAD(P)-linked oxidoreductase superfamily protein	Medtr5g097900.1	aldo/keto reductase family oxidoreductase
Lj4g3v0445390.1		-15.2129	1.92e-07	3.13e-05	0	63.1984	sugar transport protein 1-like	AT1G11260.1	sugar transporter 1	Medtr4g091370.1	sugar porter (SP) family MFS transporter
Lj6g3v1720560.1		-15.2346	1.63e-07	2.71e-05	0	114.33	14 kDa proline-rich protein DC2.15	AT5G46900.1	Bifunctional inhibitor/lipid-transfer protein/seed storage 2S albumin superfamily protein	Medtr2g026760.1	Lipid transfer protein
Lj0g3v0219149.1		-15.2455	1.5e-06	0.000168432	0	96.1668	zeatin O-glucosyltransferase-like	AT2G15490.3	UDP-glycosyltransferase 73B4	Medtr4g008630.1	zeatin O-glucosyltransferase-like protein
Lj3g3v3338420.1		-15.2639	2.08e-07	3.33e-05	0	57.0931	polyol transporter 5-like	AT3G18830.1	polyol/monosaccharide transporter 5	Medtr4g069500.1	polyol/monosaccharide transporter 1
Lj2g3v2184490.2		-15.2668	7.24e-07	9.52e-05	0	50.5992	F-box protein SKIP31	AT5G24610.1	cyclic AMP-responsive element-binding protein;(source:Araport11)	Medtr5g068660.1	hypothetical protein
Lj2g3v1024120.1		-15.2808	1.43e-07	2.46e-05	0	54.1073	mitochondrial respiratory chain complexes assembly protein rca1-like	AT5G40010.1	AAA-ATPase 1	Medtr7g008040.1	P-loop nucleoside triphosphate hydrolase superfamily protein
Lj2g3v2291670.1		-15.3276	8.94e-08	1.71e-05	0	56.796	RecName: Full=Asparagine synthetase	AT3G47340.1	glutamine-dependent asparagine synthase 1	Medtr5g071360.1	asparagine synthetase [glutamine-hydrolyzing] protein
Lj0g3v0161929.1		-15.3402	1.33e-07	2.31e-05	0	40.3617	Primary amine oxidase	AT4G12290.1	Copper amine oxidase family protein	Medtr3g080500.1	copper amine oxidase, enzyme domain protein
Lj1g3v4692880.1		-15.3466	5.04e-07	7.01e-05	0	59.1983	probable glycosyltransferase At5g03795-like	NA	NA	NA	NA
Lj0g3v0270629.1		-15.3507	1.13e-07	2.01e-05	0	142.443	Uncharacterized protein TCM_030216	AT3G20340.1	protein_coding	Medtr3g051610.1	DUF4228 domain protein
Lj3g3v2693540.2		-15.3611	8.03e-08	1.58e-05	0	103.507	inorganic pyrophosphatase 2-like	AT1G17710.1	Pyridoxal phosphate phosphatase-related protein	Medtr8g015910.1	2,3-diketo-5-methylthio-1-phosphopentane phosphatase
Lj1g3v3847230.1		-15.3987	1.17e-05	0.000897054	0	105.812	probable WRKY transcription factor 56-like	AT5G13080.1	WRKY DNA-binding protein 75	Medtr7g028415.1	WRKY family transcription factor
Lj2g3v1467620.2		-15.4013	1.01e-07	1.86e-05	0	159.308	Cinnamyl alcohol dehydrogenase	AT4G37980.1	elicitor-activated gene 3-1	Medtr5g031390.1	cinnamyl alcohol dehydrogenase-like protein
Lj0g3v0168929.1		-15.416	7.21e-08	1.46e-05	0	75.2147	homeobox-leucine zipper protein ATHB-6-like	AT2G22430.1	homeobox protein 6	Medtr8g089895.1	homeobox associated leucine zipper protein
Lj0g3v0194689.1		-15.4694	6.06e-08	1.25e-05	0	84.9694	mitochondrial uncoupling protein 5-like	AT4G24570.1	dicarboxylate carrier 2	Medtr5g032420.1	dicarboxylate carrier protein
Lj0g3v0194679.1		-15.4694	6.09e-08	1.25e-05	0	63.1609	mitochondrial uncoupling protein 5-like	AT4G24570.1	dicarboxylate carrier 2	Medtr5g032420.1	dicarboxylate carrier protein
Lj3g3v0787290.1		-15.495	4.53e-08	9.68e-06	0	93.8947	nitrile-specifier protein 5-like	AT3G07720.1	Galactose oxidase/kelch repeat superfamily protein	Medtr2g069030.1	galactose oxidase/kelch repeat protein
Lj5g3v2259700.1		-15.5151	3.91e-08	8.66e-06	0	151.778	GEM-like protein 4-like	AT5G23370.1	GRAM domain-containing protein / ABA-responsive protein-related	Medtr1g114640.1	GRAM domain protein/ABA-responsive-like protein
Lj5g3v2259700.2		-15.5455	3.43e-08	7.93e-06	0	174.636	GEM-like protein 4-like	AT5G23370.1	GRAM domain-containing protein / ABA-responsive protein-related	Medtr1g114640.1	GRAM domain protein/ABA-responsive-like protein
Lj0g3v0042549.1		-15.5838	3.43e-08	7.93e-06	0	195.215	Pectinesterase/pectinesterase inhibitor	AT5G62350.1	Plant invertase/pectin methylesterase inhibitor superfamily protein	Medtr4g101760.1	plant invertase/pectin methylesterase inhibitor
Lj4g3v0485100.1		-15.6103	8.03e-07	0.000102946	0	86.4771	cytochrome P450	AT5G06900.1	cytochrome P450, family 93, subfamily D, polypeptide 1	Medtr4g088170.1	cytochrome P450 family flavone synthase
Lj4g3v0485090.1		-15.6245	7.77e-07	0.0001008	0	68.4057	cytochrome P450	AT5G06900.1	cytochrome P450, family 93, subfamily D, polypeptide 1	Medtr4g088170.1	cytochrome P450 family flavone synthase
Lj0g3v0220199.1		-15.627	2.36e-08	6.09e-06	0	158.729	cyclic nucleotide-gated channel cone photoreceptor subunit alpha-like	AT5G53880.1	hypothetical protein	Medtr2g078920.1	hypothetical protein
Lj2g3v1194190.1		-15.635	2.64e-08	6.57e-06	0	92.9177	Uncharacterized protein TCM_011355	AT1G13520.1	Protein of unknown function (DUF1262)	Medtr6g472110.1	DUF1262 family protein
Lj0g3v0194899.1		-15.6438	7.25e-08	1.46e-05	0	104.926	formin-like protein 3-like	AT5G15780.1	Pollen Ole e 1 allergen and extensin family protein	Medtr6g015995.1	pollen Ole e I family allergens
Lj5g3v1015360.1		-15.6668	3.63e-08	8.2e-06	0	68.7523	phospholipase A1-Igamma1 chloroplastic-like	AT2G30550.2	alpha/beta-Hydrolases superfamily protein	Medtr7g096120.1	phospholipase A1
Lj1g3v1584680.1		-15.6911	1.8e-08	4.87e-06	0	62.8666	aspartic proteinase nepenthesin-1-like	AT1G09750.1	Eukaryotic aspartyl protease family protein	Medtr3g100500.1	aspartic proteinase nepenthesin-like protein
Lj3g3v2848900.1		-15.7249	1.97e-08	5.21e-06	0	96.6111	Trichome birefringence-like 39	AT2G42570.1	TRICHOME BIREFRINGENCE-LIKE 39	Medtr2g091175.1	Pmr5/Cas1p GDSL/SGNH-like acyl-esterase family protein
Lj4g3v1983340.1		-15.7321	4.63e-08	9.83e-06	0	43.71	protein kinase	AT4G30960.1	SOS3-interacting protein 3	Medtr4g131060.1	CBL-interacting kinase
Lj6g3v1880060.1		-15.7516	4.71e-08	9.94e-06	0	86.9699	glucose-6-phosphate/phosphate translocator 2 chloroplastic-like	AT1G61800.1	glucose-6-phosphate/phosphate translocator 2	Medtr2g022700.1	glucose-6-phosphate/phosphate translocator-like protein
Lj5g3v1498240.1		-15.7525	2.44e-08	6.17e-06	0	85.7489	cytochrome P450 82A3-like	AT4G31940.1	cytochrome P450, family 82, subfamily C, polypeptide 4	Medtr4g088400.1	cytochrome P450 family protein
Lj6g3v2017410.2		-15.7878	3.01e-08	7.39e-06	0	172.361	auxin-repressed protein	AT1G28330.4	dormancy-associated protein-like 1	Medtr2g014240.3	auxin-repressed/dormancy-associated protein
Lj0g3v0194889.1		-15.8186	3.48e-08	7.97e-06	0	69.4951	NoHit	AT5G15780.1	Pollen Ole e 1 allergen and extensin family protein	Medtr7g016950.1	pollen protein Ole E I-like protein
Lj0g3v0066529.1		-15.9058	1.18e-07	2.08e-05	0	125.553	Lysine histidine transporter-like protein	AT1G47670.1	Transmembrane amino acid transporter family protein	Medtr5g023260.1	transmembrane amino acid transporter family protein
Lj2g3v1965080.1		-15.9942	3.08e-08	7.5e-06	0	117.639	peroxidase 51-like	AT3G49960.1	Peroxidase superfamily protein	Medtr5g016010.1	peroxidase family protein
Lj2g3v3209740.1		-16.0067	8.5e-09	2.73e-06	0	114.134	glucan endo-13-beta-glucosidase 12-like	AT5G55180.1	O-Glycosyl hydrolases family 17 protein	Medtr1g056640.1	O-glycosyl hydrolase family 17 protein
Lj0g3v0134869.2		-16.0395	7.42e-09	2.43e-06	0	178.02	proline dehydrogenase 2 mitochondrial-like	AT3G30775.1	Methylenetetrahydrofolate reductase family protein	Medtr6g016640.1	proline dehydrogenase
Lj1g3v2626190.1		-16.0473	1.28e-06	0.000148697	0	120.424	chalcone synthase 1	AT5G13930.1	Chalcone and stilbene synthase family protein	Medtr1g098140.1	chalcone and stilbene synthase family protein
Lj1g3v2626180.1		-16.0482	1.28e-06	0.000148697	0	102.188	chalcone synthase 1	AT5G13930.1	Chalcone and stilbene synthase family protein	Medtr1g098140.1	chalcone and stilbene synthase family protein
Lj2g3v1989250.1		-16.1179	6.11e-09	2.07e-06	0	159.748	Homeobox-leucine zipper protein HOX17	AT4G16780.1	homeobox protein 2	Medtr5g013010.1	homeobox associated leucine zipper protein
Lj6g3v1513720.1		-16.2189	4.15e-06	0.000380674	0	209.182	Pathogenesis-related protein PR10	AT1G24020.1	MLP-like protein 423	Medtr2g035100.1	disease-resistance response protein
Lj6g3v0339500.1		-16.2358	3.34e-09	1.25e-06	0	199.925	probable glutathione S-transferase parA-like	AT1G78370.1	glutathione S-transferase TAU 20	Medtr3g467420.1	glutathione S-transferase, amine-terminal domain protein
Lj0g3v0134869.1		-16.2877	3.17e-09	1.21e-06	0	119.79	proline dehydrogenase 2 mitochondrial-like	AT3G30775.1	Methylenetetrahydrofolate reductase family protein	Medtr6g016650.1	proline dehydrogenase
Lj1g3v4579510.1		-16.3089	6.63e-09	2.19e-06	0	188.93	Aquaporin PIP2-1	AT3G53420.1	plasma membrane intrinsic protein 2A	Medtr7g101190.1	major intrinsic protein (MIP) family transporter
Lj0g3v0271809.1		-16.5702	1.12e-09	4.95e-07	0	211.777	homogentisate phytyltransferase 1 chloroplastic-like	AT2G18950.1	homogentisate phytyltransferase 1	Medtr4g127800.3	homogentisate phytyltransferase
Lj0g3v0106789.1		-16.5919	4.15e-09	1.48e-06	0	209.091	glucan 13-beta-glucosidase A-like	NA	NA	Medtr5g062290.1	glycoside hydrolase family 5 protein
Lj0g3v0066539.1		-16.6541	1.16e-08	3.52e-06	0	73.8946	lysine histidine transporter-like 8-like	AT1G47670.1	Transmembrane amino acid transporter family protein	Medtr5g023260.1	transmembrane amino acid transporter family protein
Lj3g3v0128220.2		-16.7059	1.62e-08	4.49e-06	0	81.4778	pleiotropic drug resistance protein 1-like	AT1G15520.1	pleiotropic drug resistance 12	Medtr2g102660.1	drug resistance transporter-like ABC domain protein
Lj3g3v0128220.1		-16.7312	1.34e-08	3.97e-06	0	65.4592	Pleiotropic drug resistance protein	AT1G15520.1	pleiotropic drug resistance 12	Medtr2g102660.1	drug resistance transporter-like ABC domain protein
Lj3g3v0429630.1		-16.8207	6.26e-10	3.02e-07	0	199.62	NoHit	AT5G53870.1	early nodulin-like protein 1	Medtr8g463180.1	plastocyanin-like domain protein
Lj1g3v0114240.1		-16.834	6.34e-10	3.02e-07	0	208.127	12-oxophytodienoic acid 1010-reductase	AT1G76690.1	12-oxophytodienoate reductase 2	Medtr5g006800.1	12-oxophytodienoate reductase-like protein
Lj5g3v1203340.1		-16.8773	2.42e-09	9.49e-07	0	200.62	basic 7S globulin-like	AT1G03220.1	Eukaryotic aspartyl protease family protein	Medtr1g093100.1	xyloglucanase-specific endoglucanase inhibitor protein
Lj5g3v1630000.1		-16.9051	2.98e-10	1.56e-07	0	234.489	E3 ubiquitin-protein ligase BAH1-like isoform X1	AT1G02860.1	SPX (SYG1/Pho81/XPR1) domain-containing protein	Medtr1g088660.1	E3 ubiquitin-protein ligase BAH1-like protein, putative
Lj3g3v0429640.1		-17.0438	3.7e-10	1.91e-07	0	202.193	early nodulin-like protein 2-like	AT5G53870.1	early nodulin-like protein 1	Medtr8g463180.1	plastocyanin-like domain protein
Lj0g3v0331159.1		-17.8698	5.58e-11	3.65e-08	0	549.651	Serine-rich protein-related	AT5G25280.2	serine-rich protein-related	Medtr4g116277.1	plant/F18G18-20 protein

## Sheet: Transcription factors
Supplemental Data Set 1c
Transcripts abundance changes of putative transcription factors in IC compared to UC. TF families were identified by PlantTFDB (http://planttfdb.gao-lab.org/). Data are sorted by log2-fold change of IC vs UC.
Transcript ID (Lj 3.0)	Gene name	Log2FC (IC vs UC)	P value	FDR	FPKM value		Annotation	Best hit in Arabidopsis		Best hit in Medicago		TF Family
					IC	UC		At. Gene ID	Annotation	Mt. Gene ID	Annotation
Lj2g3v1034640.1		14.2675	1.19e-06	0.000139973	100.098	0	AP2-like ethylene-responsive transcription factor BBM-like	AT3G54320.1	Integrase-type DNA-binding superfamily protein	Medtr7g009410.1	AP2 domain transcription factor	AP2
Lj0g3v0253889.1		14.212	2.68e-06	0.000266928	52.3217	0	ethylene-responsive transcription factor ERF003-like	AT5G25190.1	Integrase-type DNA-binding superfamily protein	Medtr4g008860.1	ethylene response factor	ERF
Lj2g3v0391810.1		14.168	1.21e-14	3.62e-11	406.059	0.0220926	transcription factor MADS box	AT5G60440.1	AGAMOUS-like 62	Medtr8g043650.1	MADS-box transcription factor family protein	M-type_MADS
Lj2g3v0462690.1		13.906	1.09e-05	0.000843651	48.7113	0	MADS-box transcription factor 6-like	AT5G15800.1	K-box region and MADS-box transcription factor family protein	Medtr6g464720.1	MADS-box transcription factor	MIKC_MADS
Lj0g3v0201259.1		13.8012	0.000165228	0.00846447	25.8938	0	transcription factor HBP-1b(c1)-like	AT5G06839.3	bZIP transcription factor family protein	Medtr0126s0080.1	BZIP family transcription factor	bZIP
Lj1g3v3443990.1		13.7474	9.35e-13	1.09e-09	173.744	0.00942847	transcriptional regulator TAC1-like	AT3G09290.1	telomerase activator1	Medtr7g063220.1	C2H2 and C2HC zinc finger protein	C2H2
Lj0g3v0256559.1		11.8824	1.62e-12	1.59e-09	220.909	0.0613261	Os06g0181300	AT1G15720.1	TRF-like 5	Medtr3g467090.3	myb-like DNA-binding domain protein	MYB_related
Lj1g3v3948090.1		10.5446	7.1e-05	0.00414575	23.9224	0.0131318	MADS-box transcription factor PHERES 2-like	AT5G55690.1	MADS-box transcription factor family protein	Medtr4g045977.1	MADS-SRF-like domain protein	M-type_MADS
Lj2g3v0911670.1		8.799	4.86e-09	1.7e-06	374.732	0.937838	Transcripteion factor	AT5G56780.1	effector of transcription2	Medtr7g090060.1	transcription factor, putative	HRT-like
Lj2g3v1364760.1		5.02283	5.81e-05	0.00356898	259.922	7.9305	MYB transcription factor MYB138	AT1G70000.2	myb-like transcription factor family protein	Medtr5g037080.1	MYB-like transcription factor family protein	MYB_related
Lj0g3v0292769.1		-7.20441	3.42e-05	0.00225248	1.60956	255.244	trihelix transcription factor GT-3b-like	AT2G38250.1	Homeodomain-like superfamily protein	Medtr4g015680.1	trihelix transcription factor GT-3a-like protein	Trihelix
Lj5g3v1776170.1		-7.74275	0.00019507	0.00967925	1.18163	292.953	DNA-binding protein	AT1G25560.1	AP2/B3 transcription factor family protein	Medtr1g093600.1	AP2/ERF and B3 domain transcription factor	RAV
Lj4g3v1635580.1		-7.74831	0.00101302	0.0376097	0.267986	69.7182	dof zinc finger protein DOF3.3	AT3G47500.1	cycling DOF factor 3	Medtr3g435480.1	DOF-type zinc finger DNA-binding family protein	Dof
Lj2g3v1277700.1		-9.44675	0.000330927	0.0148487	0.0339669	30.5042	dof zinc finger protein DOF5.2-like	AT3G47500.1	cycling DOF factor 3	Medtr4g082060.1	DOF-type zinc finger DNA-binding family protein	Dof
Lj1g3v0051030.1		-10.2667	9.08e-05	0.00512215	0.0894103	92.5654	LOB domain-containing protein 38-like	AT3G49940.1	LOB domain-containing protein 38	Medtr1g106420.1	LOB domain protein	LBD
Lj6g3v2006230.1		-10.4651	9.08e-06	0.000727883	0.0791287	97.4841	Ethylene-responsive transcription factor	AT3G23240.1	ethylene response factor 1	Medtr2g015040.1	ethylene response factor	ERF
Lj0g3v0336269.1		-10.55	0.000668337	0.0273319	0.0189281	24.5296	transcription factor TGA7-like	AT1G22070.1	TGA1A-related gene 3	Medtr5g060950.1	BZIP family transcription factor	bZIP
Lj0g3v0336269.2		-10.55	0.000667532	0.0273319	0.0187453	24.2928	transcription factor TGA7-like	AT1G22070.1	TGA1A-related gene 3	Medtr5g060950.1	BZIP family transcription factor	bZIP
Lj6g3v1825300.1		-10.5541	4.4e-06	0.000400403	0.0731673	130.339	WRKY transcription factor 6-like	AT1G62300.1	WRKY family transcription factor	Medtr2g023930.1	WRKY1b transcription factor	WRKY
Lj5g3v1811810.2		-10.6455	2.49e-05	0.00174472	0.0430075	58.4751	GATA transcription factor 8-like isoform X1	AT3G54810.2	Plant-specific GATA-type zinc finger transcription factor family protein	Medtr1g094930.2	GATA type zinc finger transcription factor family protein	GATA
Lj5g3v1811810.1		-10.6703	2.27e-05	0.00162778	0.0272079	37.6141	GATA transcription factor 8-like isoform X1	AT3G54810.1	Plant-specific GATA-type zinc finger transcription factor family protein	Medtr1g094930.1	GATA type zinc finger transcription factor family protein	GATA
Lj5g3v2241010.1		-11.015	9.98e-06	0.000785131	0.0127715	38.9735	zinc finger protein MAGPIE-like	AT2G02070.1	indeterminate(ID)-domain 5	Medtr1g112270.2	C2H2 zinc finger protein, putative	C2H2
Lj0g3v0268999.1		-11.3817	7.55e-07	9.88e-05	0.02117	74.0325	chitin-inducible gibberellin-responsive protein 1-like	AT1G50600.1	scarecrow-like 5	Medtr2g082090.1	GRAS family transcription factor	GRAS
Lj6g3v0029920.1		-11.999	5.99e-09	2.07e-06	0.118506	513.696	myb-related protein Myb4-like	AT3G23250.1	myb domain protein 15	Medtr1g076150.1	myb-related transcription factor LBM1	MYB
Lj1g3v1222700.1		-12.4122	1.23e-07	2.16e-05	0.0163738	135.647	Ethylene-responsive transcription factor ERF110	AT5G61890.1	Integrase-type DNA-binding superfamily protein	Medtr3g095190.1	AP2 domain class transcription factor	ERF
Lj0g3v0166949.1		-12.6933	3.2e-08	7.62e-06	0.00851795	86.9489	zinc finger protein JACKDAW-like	AT3G45260.1	C2H2-like zinc finger protein	Medtr4g059870.1	C2H2 and C2HC zinc finger protein, putative	C2H2
Lj1g3v3948170.1		-12.9778	2.68e-08	6.64e-06	0.030678	197.913	transcriptional factor NAC11	AT3G04070.2	NAC domain containing protein 47	Medtr7g085220.1	NAC transcription factor-like protein	NAC
Lj3g3v3374620.1		-13.1666	0.00106257	0.0389885	0	17.9097	bZIP transcription factor bZIP124	AT4G34590.1	G-box binding factor 6	Medtr4g070860.1	BZIP transcription factor bZIP124	bZIP
Lj3g3v3374640.1		-13.1685	0.00106072	0.0389664	0	17.7218	bZIP transcription factor bZIP124	AT4G34590.1	G-box binding factor 6	Medtr4g070860.1	BZIP transcription factor bZIP124	bZIP
Lj5g3v0165540.1		-13.1726	0.000989278	0.0371233	0	20.7907	probable salt tolerance-like protein At1g75540-like	AT1G75540.1	salt tolerance homolog2	Medtr1g023260.3	salt tolerance-like protein	DBB
Lj2g3v1728900.1		-13.1929	0.00104365	0.0386555	0	13.6851	Short internode related sequence	AT5G66350.1	Lateral root primordium (LRP) protein-related	Medtr5g021130.1	transcription factor, putative	SRS
Lj6g3v2095710.1		-13.2263	0.00105302	0.0388547	0	38.8899	myb-related protein M4	AT4G21440.1	MYB-like 102	Medtr2g011660.1	myb transcription factor	MYB
Lj4g3v0819990.1		-13.289	0.000710186	0.0288194	0	21.5832	probable WRKY transcription factor 15-like	AT2G23320.1	WRKY DNA-binding protein 15	Medtr4g094908.1	WRKY family transcription factor	WRKY
Lj5g3v0523200.2		-13.3385	0.000759187	0.0302605	0	12.13	two-component response regulator ARR12-like	AT2G25180.1	response regulator 12	Medtr3g106220.1	two-component response regulator ARR12-like protein	ARR-B
Lj5g3v0523200.1		-13.3385	0.000759092	0.0302605	0	12.5451	two-component response regulator ARR12-like	AT2G25180.1	response regulator 12	Medtr3g106220.1	two-component response regulator ARR12-like protein	ARR-B
Lj0g3v0103139.1		-13.4286	1.55e-08	4.35e-06	0.0164832	146.71	homeobox-leucine zipper protein HAT22-like	AT4G37790.1	Homeobox-leucine zipper protein family	Medtr4g097600.1	homeobox associated leucine zipper protein	HD-ZIP
Lj1g3v4921080.1		-13.5324	0.000680295	0.0277498	0	17.4261	zinc finger protein NUTCRACKER-like	AT1G55110.1	indeterminate(ID)-domain 7	Medtr2g099990.1	C2H2-type zinc finger protein	C2H2
Lj0g3v0258549.1		-13.5638	0.000230785	0.0112209	0	22.9713	Short internode related sequence	AT5G12330.4	Lateral root primordium (LRP) protein-related	Medtr8g039110.1	LRP1 carboxy-terminal domain protein	SRS
Lj0g3v0202379.1		-13.6376	0.000232321	0.0112261	0	63.8656	transcription factor ORG2-like	AT3G56980.1	basic helix-loop-helix (bHLH) DNA-binding superfamily protein	Medtr1g048750.1	Transcription factor ORG2-like	bHLH
Lj1g3v1676630.1		-13.9201	0.000122713	0.00657337	0	46.0158	dehydration responsive element binding protein	AT1G46768.1	related to AP2 1	Medtr3g102100.2	ethylene response factor	ERF
Lj1g3v1676620.1		-13.9265	0.000122849	0.00657337	0	43.5588	dehydration responsive element binding protein	AT1G46768.1	related to AP2 1	Medtr3g102100.2	ethylene response factor	ERF
Lj1g3v2883900.1		-14.1318	1.78e-05	0.00130542	0	34.17	transcription factor bHLH25-like isoform X1	AT4G37850.1	basic helix-loop-helix (bHLH) DNA-binding superfamily protein	Medtr7g080780.1	helix loop helix DNA-binding domain protein	bHLH
Lj2g3v3246890.1		-14.4821	4.11e-06	0.000378633	0	30.8019	scarecrow-like protein 5-like	AT1G50600.1	scarecrow-like 5	Medtr5g094450.2	GRAS family transcription factor	GRAS
Lj3g3v0927080.1		-14.5609	1.83e-06	0.000198047	0	47.4688	homeobox-leucine zipper protein HOX27-like	AT5G06710.1	homeobox from Arabidopsis thaliana	Medtr2g061030.1	homeobox associated leucine zipper protein	HD-ZIP
Lj1g3v4483810.1		-14.6571	2.21e-06	0.000228487	0	70.4682	myb-related protein Myb4-like	AT3G23250.1	myb domain protein 15	Medtr7g096930.1	myb transcription factor	MYB
Lj5g3v1236780.1		-14.7165	2.78e-06	0.000274825	0	35.4381	transcription factor C2C2-Dof	AT4G24060.1	Dof-type zinc finger DNA-binding family protein	Medtr1g077600.2	Dof-type zinc finger DNA-binding family protein	Dof
Lj0g3v0289579.1		-14.7958	1.94e-06	0.000206399	0	79.6131	basic leucine zipper 63-like	AT3G49760.1	basic leucine-zipper 5	Medtr5g015090.1	BZIP transcription factor	bZIP
Lj5g3v1167370.1	LjERF1	-14.837	6.33e-07	8.46e-05	0	45.4357	transcription factor AP2-EREBP	AT3G23240.1	ethylene response factor 1	Medtr1g074370.1	ethylene-responsive transcription factor 1B	ERF
Lj4g3v2775600.1		-14.9382	1.47e-10	8.37e-08	0.0158352	740.142	transcription factor AP2-EREBP	AT5G13330.1	related to AP2 6l	Medtr8g092460.1	DNA-binding domain protein	ERF
Lj4g3v2249130.1		-15.0656	3.56e-07	5.35e-05	0	27.8925	squamosa promoter-binding-like protein 1-like	AT3G60030.1	squamosa promoter-binding protein-like 12	Medtr2g046550.1	squamosa promoter-binding-like protein	SBP
Lj4g3v2249130.2		-15.0689	3.48e-07	5.29e-05	0	27.702	squamosa promoter-binding-like protein 1-like	AT3G60030.1	squamosa promoter-binding protein-like 12	Medtr2g046550.1	squamosa promoter-binding-like protein	SBP
Lj2g3v3291390.1		-15.1291	3.07e-07	4.68e-05	0	60.0145	Nuclear transcription factor Y subunit B-3	AT4G14540.1	nuclear factor Y, subunit B3	Medtr5g095740.1	nuclear transcription factor Y protein	NF-YB
Lj1g3v3847230.1		-15.3987	1.17e-05	0.000897054	0	105.812	probable WRKY transcription factor 56-like	AT5G13080.1	WRKY DNA-binding protein 75	Medtr7g028415.1	WRKY family transcription factor	WRKY
Lj0g3v0168929.1		-15.416	7.21e-08	1.46e-05	0	75.2147	homeobox-leucine zipper protein ATHB-6-like	AT2G22430.1	homeobox protein 6	Medtr8g089895.1	homeobox associated leucine zipper protein	HD-ZIP
Lj2g3v1989250.1		-16.1179	6.11e-09	2.07e-06	0	159.748	Homeobox-leucine zipper protein HOX17	AT4G16780.1	homeobox protein 2	Medtr5g013010.1	homeobox associated leucine zipper protein	HD-ZIP

## Sheet: Transporters
Supplemental Data Set 1d
Transcripts abundance changes of putative transporters in IC compared to UC. Protein localization was predicted by Plant-mPLoc (http://www.csbio.sjtu.edu.cn/bioinf/plant-multi/). Data are sorted by log2-fold change of IC vs UC.
Transcript ID (Lj 3.0)	Gene name	Log2FC (IC vs UC)	P value	FDR	FPKM value		Annotation	Best hit in Arabidopsis		Best hit in Medicago		Predicted Subcellular Location
					IC	UC		At. Gene ID	Annotation	Mt. Gene ID	Annotation
Lj4g3v2618540.1		16.3678	8.17e-14	1.18e-10	201.219	0	multifunctional transport intrinsic membrane protein 2	AT4G18910.1	NOD26-like intrinsic protein 1;2	Medtr8g087720.1	major intrinsic protein (MIP) family transporter	Cell membrane.
Lj4g3v2618530.1		16.3675	8.25e-14	1.18e-10	180.676	0	multifunctional transport intrinsic membrane protein 2	AT4G18910.1	NOD26-like intrinsic protein 1;2	Medtr8g087720.1	major intrinsic protein (MIP) family transporter	Cell membrane.
Lj4g3v0336000.1		15.7324	4.61e-17	1.27e-12	428.948	0.00418786	WAT1-related protein At1g68170-like	AT1G68170.1	nodulin MtN21 /EamA-like transporter family protein	Medtr4g094362.1	auxin-induced 5NG4-like protein	Cell membrane. Chloroplast.
Lj0g3v0003819.1		15.7231	1.16e-15	6.38e-12	131.216	0.00145484	nodule-specific protein NLj70	AT2G39210.1	Major facilitator superfamily protein	Medtr1g050550.1	MFS transporter	Cell membrane.
Lj0g3v0123689.1		15.7187	6.3e-11	4.04e-08	74.0153	0	nodule-specific protein NLj70	AT2G39210.1	Major facilitator superfamily protein	Medtr1g050550.1	MFS transporter	Cell membrane.
Lj0g3v0003829.1		15.7153	1.22e-15	6.38e-12	194.788	0.0021703	nodule-specific protein NLj70	AT2G39210.1	Major facilitator superfamily protein	Medtr1g050550.1	MFS transporter	Cell membrane.
Lj3g3v0139560.2		14.7958	4.55e-16	4.65e-12	495.626	0.0178548	Auxin-induced protein 5NG4	AT1G25270.1	nodulin MtN21 /EamA-like transporter family protein	Medtr2g102340.1	auxin-induced 5NG4-like protein	Cell membrane.
Lj0g3v0035419.1		14.5168	6.92e-14	1.14e-10	277.408	0.00893147	bidirectional sugar transporter SWEET1-like	AT1G21460.1	Nodulin MtN3 family protein	Medtr3g089125.1	bidirectional sugar transporter	Cell membrane.
Lj0g3v0080199.1		14.3804	5.99e-07	8.11e-05	27.2171	0	nodule-specific protein NLj70	AT2G39210.1	Major facilitator superfamily protein	Medtr1g050550.1	MFS transporter	Cell membrane.
Lj4g3v0937820.2	LjPLT11	14.0789	1.88e-12	1.79e-09	130.581	0.00766843	probable polyol transporter 3-like	AT4G36670.1	Major facilitator superfamily protein	Medtr5g075300.1	polyol/monosaccharide transporter 1	Cell membrane.
Lj2g3v1758440.1	LjPLT4	13.9874	6.97e-06	0.000577243	27.0441	0	probable polyol transporter 6-like	AT2G18480.1	Major facilitator superfamily protein	Medtr5g019870.1	polyol/monosaccharide transporter 1	Cell membrane.
Lj0g3v0080209.1		13.9341	9.69e-06	0.000768767	28.631	0	nodule-specific protein NLj70	AT2G39210.1	Major facilitator superfamily protein	Medtr1g050550.1	MFS transporter	Cell membrane.
Lj4g3v0937820.1	LjPLT11	13.916	5.78e-12	5.04e-09	136.163	0.00891806	probable polyol transporter 3-like	AT4G36670.1	Major facilitator superfamily protein	Medtr5g075300.1	polyol/monosaccharide transporter 1	Cell membrane.
Lj1g3v1183400.1		13.5961	1.86e-11	1.5e-08	147.304	0.012998	peptide transporter	AT2G40460.1	Major facilitator superfamily protein	Medtr3g072300.1	peptide/nitrate transporter	Vacuole.
Lj0g3v0091689.1		13.5857	3.9e-11	2.78e-08	138.187	0.00872336	copper transporter 6-like isoform 1	AT2G26975.1	Ctr copper transporter family	Medtr7g066070.1	Ctr family copper transporter	Cell membrane.
Lj6g3v1692690.1		13.4805	0.00129919	0.0454921	23.9874	0	zinc transport protein ZntB-like	AT1G29820.2	Magnesium transporter CorA-like family protein	Medtr2g028770.1	magnesium transporter CorA family protein	Chloroplast.
Lj0g3v0060349.1		13.3615	0.000172852	0.00878496	18.4407	0	ABC transporter I family member 1	AT1G63270.1	non-intrinsic ABC protein 10	Medtr4g131330.1	heme ABC exporter, ATP-binding protein CcmA	Chloroplast. Cytoplasm.
Lj1g3v1183390.1		13.2536	9.44e-11	5.93e-08	172.789	0.0193209	peptide transporter	AT2G40460.1	Major facilitator superfamily protein	Medtr3g072300.1	peptide/nitrate transporter	Vacuole.
Lj1g3v4578700.1		13.2156	7.09e-10	3.27e-07	49.7076	0.00534401	ABC transporter G family member	AT2G37360.1	ABC-2 type transporter family protein	Medtr7g100120.1	white-brown-complex ABC transporter family protein	Cell membrane.
Lj4g3v2604510.1		12.9986	1.21e-08	3.62e-06	244.642	0.0273126	heavy metal-associated isoprenylated plant protein 26-like	AT1G06330.1	Heavy metal transport/detoxification superfamily protein	Medtr2g091235.1	heavy metal transport/detoxification superfamily protein	Peroxisome.
Lj4g3v2604520.1		12.9432	1.67e-08	4.58e-06	251.401	0.029137	heavy metal-associated isoprenylated plant protein 26-like	AT1G06330.1	Heavy metal transport/detoxification superfamily protein	Medtr2g091235.1	heavy metal transport/detoxification superfamily protein	Chloroplast. Peroxisome.
Lj6g3v2116840.1		12.9122	0.000593157	0.0246435	31.0724	0	equilibrative nucleotide transporter 3-like	AT4G05120.1	Major facilitator superfamily protein	Medtr2g011600.4	equilibrative nucleoside transporter 6	Cell membrane.
Lj1g3v4862710.1		12.5581	0.00141687	0.0481108	20.4239	0	vacuolar protein sorting-associated protein 51 homolog	AT4G02030.2	Vps51/Vps67 family (components of vesicular transport) protein	Medtr1g087100.2	transport complex protein	Chloroplast. Nucleus.
Lj4g3v0336690.1		11.7675	0.000887758	0.034595	29.2293	0.00737085	vacuolar iron transporter homolog 4-like	AT3G43660.1	Vacuolar iron transporter (VIT) family protein	Medtr4g094332.1	vacuolar iron transporter-like protein	Golgi apparatus.
Lj0g3v0332609.1		11.2197	0.00138532	0.0473982	24.7379	0.00966276	probable polyol transporter 6-like	AT2G18480.1	Major facilitator superfamily protein	Medtr5g019870.1	polyol/monosaccharide transporter 1	Cell membrane.
Lj2g3v1390580.1		11.1038	3.16e-05	0.00211684	23.4601	0.0116962	potassium transporter 6-like	AT1G70300.1	K+ uptake permease 6	Medtr5g034500.1	potassium transporter-like protein	Vacuole.
Lj6g3v0773820.1		10.8133	2.89e-05	0.00196566	38.8296	0.0240596	probable purine permease 9-like	AT4G18220.1	Drug/metabolite transporter superfamily protein	Medtr3g058660.1	purine permease	Cell membrane. Chloroplast.
Lj6g3v2274490.1		10.1698	0.000127075	0.00674207	16.6853	0.013427	Potassium channel	AT4G22200.1	potassium transport 2/3	Medtr2g006870.1	potassium outward rectifying channel protein	Nucleus.
Lj1g3v4515810.1		8.84281	2.15e-06	0.000225811	265.817	0.57205	Peptide transporter PTR3-A	AT5G46050.1	peptide transporter 3	Medtr7g098160.1	peptide transporter	Vacuole.
Lj0g3v0135339.2		8.83997	0.0014922	0.049994	22.2236	0.0516069	WAT1-related protein At4g19185-like	AT4G19185.1	nodulin MtN21 /EamA-like transporter family protein	Medtr8g072350.1	nodulin MtN21/EamA-like transporter family protein	Cell membrane.
Lj0g3v0135339.3		8.83953	0.00149261	0.049994	22.2173	0.0516069	WAT1-related protein At4g19185-like	AT4G19185.1	nodulin MtN21 /EamA-like transporter family protein	Medtr8g072350.1	nodulin MtN21/EamA-like transporter family protein	Cell membrane.
Lj1g3v4830300.2		7.7234	0.000320678	0.01443	40.0673	0.205571	ATP-binding cassette protein	AT3G62150.1	P-glycoprotein 21	Medtr1g086080.2	ABC transporter B family protein	Cell membrane.
Lj4g3v1500410.1		6.96325	0.000258938	0.0121189	293.891	2.29834	Metal transporter	AT1G15960.1	NRAMP metal ion transporter 6	Medtr3g088440.1	NRAMP metal ion transporter 6	Cell membrane.
Lj4g3v1500410.2		6.96273	0.000259031	0.0121189	310.848	2.43176	Metal transporter	AT1G15960.1	NRAMP metal ion transporter 6	Medtr3g088440.1	NRAMP metal ion transporter 6	Cell membrane.
Lj2g3v0776860.1		6.83694	9.33e-05	0.0052251	447.289	4.41563	sst1 protein	AT5G19600.1	sulfate transporter 3;5	Medtr6g086170.1	sulfate/bicarbonate/oxalate exchanger and transporter sat-1	Cell membrane.
Lj2g3v0776870.3	LjSST1	6.83383	9.42e-05	0.00525743	396.31	3.92075	sst1 protein	AT5G19600.1	sulfate transporter 3;5	Medtr6g086170.1	sulfate/bicarbonate/oxalate exchanger and transporter sat-1	Cell membrane.
Lj4g3v2133900.1		6.53721	4.89e-05	0.00311738	153.85	1.7856	cadmium/zinc-transporting ATPase 3-like	AT4G30110.1	heavy metal atpase 2	Medtr4g127580.1	heavy metal transporting P-type ATPase, putative	Cell membrane.
Lj1g3v4830300.1		6.26915	0.000153673	0.00796485	67.6834	0.898302	ATP-binding cassette protein	AT3G62150.1	P-glycoprotein 21	Medtr1g086080.2	ABC transporter B family protein	Cell membrane.
Lj1g3v4515810.2		5.75855	0.000485151	0.0206199	140.137	2.84801	peptide transporter PTR3-A-like	AT5G46050.1	peptide transporter 3	Medtr7g098160.1	peptide transporter	Vacuole.
Lj0g3v0341429.1		-8.65747	0.000226802	0.0110787	0.562473	259.394	sugar transport protein 13-like	AT5G26340.1	Major facilitator superfamily protein	Medtr5g006070.1	sugar porter (SP) family MFS transporter	Cell membrane.
Lj3g3v2236900.1		-9.57334	0.000128323	0.0067769	0.0265028	26.5433	molybdate transporter 2-like	AT1G80310.1	sulfate transmembrane transporters	Medtr4g011600.1	sulfate transporter-like protein	Golgi apparatus.
Lj5g3v2179680.1		-10.2904	9.25e-05	0.00518557	0.0209045	35.9938	amino-acid permease BAT1 homolog	AT2G01170.1	bidirectional amino acid transporter 1	Medtr1g109380.1	amino-acid permease BAT1-like protein	Cell membrane.
Lj5g3v2179670.1		-10.3291	8.26e-05	0.00476609	0.00655552	11.5988	amino-acid permease BAT1 homolog	AT2G01170.1	bidirectional amino acid transporter 1	Medtr1g109380.1	amino-acid permease BAT1-like protein	Cell membrane.
Lj3g3v2693530.1		-10.7234	2.05e-07	3.32e-05	0.0237953	42.9987	ABC transporter C family member 8-like isoform X2	AT3G21250.2	multidrug resistance-associated protein 6	Medtr8g015980.1	ABC transporter-like family-protein	Cell membrane.
Lj4g3v0445380.1		-11.0598	3.05e-06	0.000294199	0.011038	32.2804	monosaccharid transport protein	AT1G11260.1	sugar transporter 1	Medtr4g091370.1	sugar porter (SP) family MFS transporter	Cell membrane.
Lj5g3v1738160.2		-11.7945	2.98e-06	0.000289127	0.0190411	97.255	lysine histidine transporter 1-like	AT1G08230.2	Transmembrane amino acid transporter family protein	Medtr1g492640.1	transmembrane amino acid transporter family protein	Cell membrane.
Lj5g3v1738160.1		-11.7946	2.98e-06	0.000289127	0.0178952	91.4078	lysine histidine transporter 1-like	AT1G08230.2	Transmembrane amino acid transporter family protein	Medtr1g492640.1	transmembrane amino acid transporter family protein	Cell membrane.
Lj2g3v2704410.1		-12.7875	4.3e-08	9.32e-06	0.0133212	145.74	Aquaporin PIP11	AT4G00430.1	plasma membrane intrinsic protein 1;4	Medtr5g082070.1	major intrinsic protein (MIP) family transporter	Cell membrane.
Lj3g3v0275800.1		-13.1406	0.00149395	0.049994	0	5.26038	ABC transporter G family member 36-like isoform X1	AT1G59870.1	ABC-2 and Plant PDR ABC-type transporter family protein	Medtr2g101090.1	drug resistance transporter-like ABC domain protein	Cell membrane. Chloroplast.
Lj3g3v0275800.2		-13.1427	0.00147951	0.0497536	0	5.33372	ABC transporter G family member 36-like isoform X1	AT1G59870.1	ABC-2 and Plant PDR ABC-type transporter family protein	Medtr2g101090.1	drug resistance transporter-like ABC domain protein	Cell membrane. Chloroplast.
Lj0g3v0287459.1		-13.3193	0.00090766	0.0350661	0	15.2548	choline transporter-like protein 2-like	AT3G15380.1	Plasma-membrane choline transporter family protein	Medtr8g059125.1	plasma-membrane choline transporter family protein	Cell membrane. Chloroplast.
Lj5g3v0540130.1		-13.5688	0.000349109	0.0155314	0	7.5783	pleiotropic drug resistance protein 1-like	AT1G15520.1	pleiotropic drug resistance 12	Medtr1g011650.1	ABC-2 and plant PDR ABC-type transporter family protein	Cell membrane.
Lj2g3v3022860.1		-13.6342	0.000268816	0.0124348	0	31.3018	Crt-like protein	AT5G12170.2	CRT (chloroquine-resistance transporter)-like transporter 3	Medtr5g089340.2	CRT (chloroquine-resistance transporter)-like transporter, putative	Cell membrane.
Lj4g3v0793350.1		-13.7134	0.000183549	0.00926863	0	18.1749	metal transporter Nramp3-like	AT2G23150.1	natural resistance-associated macrophage protein 3	Medtr4g095075.1	metal transporter Nramp3 protein	Cell membrane.
Lj0g3v0103929.1		-13.8148	8.15e-05	0.00472055	0	44.89	ABC transporter G family member 36-like	AT1G59870.1	ABC-2 and Plant PDR ABC-type transporter family protein	Medtr8g014360.1	drug resistance transporter-like ABC domain protein	Cell membrane. Chloroplast.
Lj5g3v1630010.2		-13.9769	3.35e-05	0.00221225	0	10.2601	ABC transporter C family member 4-like	AT2G47800.1	multidrug resistance-associated protein 4	Medtr1g088680.1	multidrug resistance protein ABC transporter family protein	Cell membrane. Cytoplasm.
Lj0g3v0101259.1		-14.0587	2.91e-05	0.00197811	0	36.4565	Solute carrier family 22 member 15-like protein	AT3G20660.1	organic cation/carnitine transporter4	Medtr2g081930.1	organic cation/carnitine transporter	Cell membrane.
Lj5g3v1630010.1		-14.3127	5.28e-06	0.000456909	0	12.1858	ABC transporter C family member 4-like	AT2G47800.1	multidrug resistance-associated protein 4	Medtr1g088680.1	multidrug resistance protein ABC transporter family protein	Cell membrane.
Lj0g3v0302059.1	LjAMT1.1	-14.4373	3.5e-06	0.000331004	0	26.5543	ammonium transporter (AMT1.1)	AT4G13510.1	ammonium transporter 1;1	Medtr1g045550.1	ammonium transporter 1 protein	Cell membrane.
Lj4g3v0119990.1		-14.5625	1.99e-05	0.00144843	0	29.3755	Tonoplast malate transporter/sodium dicarboxylate symporter	AT5G47560.1	tonoplast dicarboxylate transporter	Medtr4g133230.1	tonoplast dicarboxylate transporter-like protein	Vacuole.
Lj6g3v1916030.1		-14.6232	2.81e-06	0.000276384	0	31.3142	Sugar transporter ERD6-like protein	AT5G18840.1	Major facilitator superfamily protein	Medtr2g020710.1	sugar porter (SP) family MFS transporter	Cell membrane.
Lj4g3v1968820.1		-14.685	7.96e-06	0.000647472	0	26.0377	Major facilitator superfamily protein isoform 2	AT1G80530.1	Major facilitator superfamily protein	Medtr4g116210.1	nodulin-like/MFS transporter	Cell membrane. Chloroplast.
Lj4g3v1968830.1		-14.6986	1.47e-05	0.00109119	0	30.6599	Major facilitator superfamily protein isoform 1	AT1G80530.1	Major facilitator superfamily protein	Medtr4g116210.1	nodulin-like/MFS transporter	Cell membrane.
Lj1g3v2765520.1		-14.8181	1.09e-06	0.000131734	0	87.9374	FK506-binding protein 4-like	AT1G01490.2	Heavy metal transport/detoxification superfamily protein	Medtr7g079110.1	heavy metal transport/detoxification superfamily protein	Nucleus.
Lj2g3v2843490.1		-14.9292	5.26e-07	7.22e-05	0	44.8903	Sodium-coupled neutral amino acid transporter	AT3G56200.1	Transmembrane amino acid transporter family protein	Medtr5g083770.1	transmembrane amino acid transporter family protein	Golgi apparatus.
Lj2g3v2704420.1		-15.195	2.23e-07	3.52e-05	0	204.21	probable aquaporin PIP-type 7a-like	AT4G00430.1	plasma membrane intrinsic protein 1;4	Medtr5g082070.1	major intrinsic protein (MIP) family transporter	Cell membrane. Vacuole.
Lj4g3v0445390.1		-15.2129	1.92e-07	3.13e-05	0	63.1984	sugar transport protein 1-like	AT1G11260.1	sugar transporter 1	Medtr4g091370.1	sugar porter (SP) family MFS transporter	Cell membrane.
Lj3g3v3338420.1		-15.2639	2.08e-07	3.33e-05	0	57.0931	polyol transporter 5-like	AT3G18830.1	polyol/monosaccharide transporter 5	Medtr4g069500.1	polyol/monosaccharide transporter 1	Cell membrane.
Lj0g3v0066529.1		-15.9058	1.18e-07	2.08e-05	0	125.553	Lysine histidine transporter-like protein	AT1G47670.1	Transmembrane amino acid transporter family protein	Medtr5g023260.1	transmembrane amino acid transporter family protein	Cell membrane.
Lj1g3v4579510.1		-16.3089	6.63e-09	2.19e-06	0	188.93	Aquaporin PIP2-1	AT3G53420.1	plasma membrane intrinsic protein 2A	Medtr7g101190.1	major intrinsic protein (MIP) family transporter	Cell membrane.
Lj0g3v0066539.1		-16.6541	1.16e-08	3.52e-06	0	73.8946	lysine histidine transporter-like 8-like	AT1G47670.1	Transmembrane amino acid transporter family protein	Medtr5g023260.1	transmembrane amino acid transporter family protein	Cell membrane.
Lj3g3v0128220.2		-16.7059	1.62e-08	4.49e-06	0	81.4778	pleiotropic drug resistance protein 1-like	AT1G15520.1	pleiotropic drug resistance 12	Medtr2g102660.1	drug resistance transporter-like ABC domain protein	Cell membrane.
Lj3g3v0128220.1		-16.7312	1.34e-08	3.97e-06	0	65.4592	Pleiotropic drug resistance protein	AT1G15520.1	pleiotropic drug resistance 12	Medtr2g102660.1	drug resistance transporter-like ABC domain protein	Cell membrane.
